# Supplementary material for: Transcriptome analysis of mammary epithelial subpopulations identifies novel determinants of lineage commitment and cell fate
Source: BMC Genomics. 2008 Dec 8;9:591. doi: 10.1186/1471-2164-9-591 (PMC2629782; doi:10.1186/1471-2164-9-591)
Supplement: Additional file 2 — Relative expression levels of 2182 Affymetrix probes across three virgin mouse mammary epithelial subpopulations. The spreadsheet gives the relative expression levels for all differentially expressed probes across all three populations. Expression levels are indicated by a relative abundance score for each populations. A high positive value indicates expression at a high level, a low negative score indicates very low expression levels. The Affymetrix probe ID, Gene Symbol and q-value (indicating the % false discovery rate) are also indicated. [file 1471-2164-9-591-S2.xls]

## Sheet: Sheet1
		Score
Probe ID	Gene	Score	Luminal ER-	Luminal ER+	q-value(%)
1429027_at	0610007N19Rik	11.2349	-4.69438	-6.54054	0
1427138_at	0610010D24Rik	-11.3731	4.68053	6.6926	0
1427878_at	0610010O12Rik	-10.1829	3.2699	6.91303	0
1431126_a_at	0610011F06Rik	-6.87582	0.927734	5.94808	0
1429053_at	1110012J17Rik	6.23901	0.789684	-7.02869	0
1429468_at	1110018F16Rik	-0.694313	-8.16838	8.86269	0
1429024_at	1110018J23Rik	-2.03658	-6.0752	8.11179	0
1435344_at	1110029I05Rik	5.92238	-2.56951	-3.35287	0
1416805_at	1110032E23Rik	8.25496	-4.46848	-3.78648	0
1429099_at	1110051B16Rik	10.3405	-7.5715	-2.76902	0
1429135_at	1110059M19Rik	-4.57905	-3.80403	8.38308	0
1430291_at	1110060D06Rik	-7.02804	0.266115	6.76193	0
1425747_at	1110060D06Rik	-7.30731	-0.476635	7.78394	0
1435105_at	1110061N23Rik	-4.02606	-1.04304	5.0691	0
1455040_s_at	1110062M06Rik	13.0845	-7.74484	-5.3397	0
1439543_at	1110064A23Rik	8.93442	-4.71026	-4.22416	0
1433582_at	1190002N15Rik	5.07753	-0.867775	-4.20975	0
1424524_at	1200002N14Rik	9.45945	-6.41951	-3.03994	0
1451486_at	1200006F02Rik	-5.12746	0.707078	4.42039	0
1429219_at	1200009F10Rik	6.94186	-4.98171	-1.96015	0
1428922_at	1200009O22Rik	17.0399	-7.50864	-9.53123	0
1448557_at	1200015N20Rik	26.1945	-13.9336	-12.261	0
1437062_s_at	1200015N20Rik	16.9223	-8.37262	-8.54968	0
1428851_at	1300014I06Rik	7.46581	-0.981201	-6.48461	0
1456603_at	1500005K14Rik	6.89059	-1.95087	-4.93972	0
1435256_at	1500005P14Rik	9.61417	-4.49808	-5.11609	0
1430543_at	1500005P14Rik	6.01201	-2.6687	-3.34331	0
1452840_at	1500009L16Rik	12.9642	-6.15249	-6.81173	0
1429162_at	1500015A07Rik	-6.26835	6.013	0.255343	0
1423261_at	1500015O10Rik	14.6266	-7.49432	-7.13229	0
1460049_s_at	1500015O10Rik	9.96209	-5.52051	-4.44158	0
1424444_a_at	1600014C10Rik	6.34224	-4.69333	-1.6489	0
1460412_at	1600015H20Rik	26.1409	-12.1647	-13.9762	0
1439014_at	1600021P15Rik	9.07676	-3.43259	-5.64417	0
1454254_s_at	1600029D21Rik	-4.67286	2.61851	2.05435	0
1423933_a_at	1600029D21Rik	-8.68109	5.22726	3.45383	0
1429181_at	1700009P17Rik	-4.33257	-6.52151	10.8541	0
1455630_at	1700010H15Rik	3.92471	-8.03522	4.1105	0
1430368_s_at	1700019D03Rik	12.0729	-5.43995	-6.63296	0
1449074_at	1700019N12Rik	8.55403	-4.33475	-4.21929	0
1444235_at	1700025G04Rik	8.71845	-0.279316	-8.43913	0
1429350_at	1700027M21Rik	5.47764	0.947009	-6.42464	0
1424763_at	1700027N10Rik	0.520598	-5.28494	4.76434	0
1426768_at	1700060H10Rik	10.237	-1.83029	-8.40675	0
1430596_s_at	1700110N18Rik	25.404	-10.4831	-14.9209	0
1453593_at	1700110N18Rik	13.4503	-5.81417	-7.63614	0
1455299_at	1700110N18Rik	12.1776	-5.01322	-7.16436	0
1432073_at	1700113I22Rik	3.15965	-7.69522	4.53556	0
1449412_at	1810046J19Rik	-6.02916	0.185685	5.84347	0
1440975_at	1810057P16Rik	5.56403	-2.66086	-2.90317	0
1447576_at	2010001K21Rik	-1.39857	-5.52656	6.92513	0
1423306_at	2010002N04Rik	8.57922	-6.70935	-1.86987	0
1455646_at	2010004M13Rik	5.39653	-2.6396	-2.75693	0
1425193_at	2010106G01Rik	-7.26372	4.71097	2.55275	0
1452861_at	2010300C02Rik	-8.19857	7.10666	1.0919	0
1437019_at	2200001I15Rik	-5.62161	-4.54535	10.167	0
1425233_at	2210407C18Rik	-8.43299	4.74791	3.68507	0
1437087_at	2210408K08Rik	-9.48564	3.72229	5.76335	0
1435916_at	2210410P13Rik	-7.1403	5.39841	1.74189	0
1456146_at	2210411A11Rik	-5.92176	1.19466	4.7271	0
1423519_at	2210412D01Rik	-9.8648	5.6841	4.18071	0
1429637_at	2210419I08Rik	4.86452	-2.47385	-2.39068	0
1453008_at	2300002D11Rik	6.6921	-2.4242	-4.26791	0
1450532_at	2310002J15Rik	-3.2306	-1.3144	4.54499	0
1429226_at	2310014F06Rik	14.4855	-6.88242	-7.60311	0
1451322_at	2310016A09Rik	2.78106	-12.8854	10.1044	0
1424099_at	2310016C16Rik	6.06926	1.58074	-7.65	0
1449357_at	2310030G06Rik	-6.37854	0.657515	5.72102	0
1429292_a_at	2310046K01Rik	-3.47267	-5.0645	8.53716	0
1428431_at	2310047A01Rik	8.75894	-11.7462	2.98722	0
1435399_at	2310068J10Rik	9.90152	-4.87483	-5.0267	0
1452591_a_at	2410018G20Rik	8.28706	-1.38406	-6.90299	0
1428097_at	2510009E07Rik	4.99109	-4.24189	-0.749195	0
1419033_at	2610018G03Rik	4.99222	1.86107	-6.85329	0
1455160_at	2610203C20Rik	13.3587	-6.66493	-6.6938	0
1428604_at	2610305D13Rik	-2.86634	-4.32592	7.19226	0
1455732_at	2610510E02Rik	3.16578	2.35067	-5.51645	0
1428493_at	2610511M17Rik	-7.53118	-1.65414	9.18532	0
1435639_at	2610528A11Rik	-4.8443	3.70112	1.14318	0
1450947_at	2610528J11Rik	-8.40732	1.70093	6.70639	0
1416713_at	2700055K07Rik	4.25349	-4.19915	-0.0543382	0
1455566_s_at	2810022L02Rik	5.83785	-3.68888	-2.14897	0
1424692_at	2810055F11Rik	5.31451	-2.72466	-2.58985	0
1431424_at	2810055G20Rik	7.28376	-2.28828	-4.99547	0
1426223_at	2810439F02Rik	9.10734	-8.19727	-0.910064	0
1452980_at	2810468N07Rik	5.04845	0.301163	-5.34961	0
1429588_at	2810474O19Rik	-8.81595	10.7949	-1.97891	0
1447852_x_at	2900002H16Rik	5.12411	-6.09756	0.973451	0
1429503_at	2900024C23Rik	-2.06179	-3.00383	5.06562	0
1435109_at	3010001K23Rik	8.36334	-5.35788	-3.00545	0
1453782_at	3021401C12Rik	-5.21005	0.892033	4.31802	0
1453192_at	3110032G18Rik	5.91021	-3.83993	-2.07028	0
1451320_at	3110043J09Rik	-5.22012	3.63505	1.58506	0
1448678_at	3110048E14Rik	5.74607	-5.75083	0.00476298	0
1428416_at	3110050N22Rik	5.59798	-2.63287	-2.9651	0
1452946_a_at	3222401M22Rik	5.06322	3.04431	-8.10752	0
1435106_at	3732412D22Rik	-0.152364	-10.7638	10.9162	0
1435321_at	3732412D22Rik	-1.01733	-6.36353	7.38085	0
1430162_at	3830417A13Rik	-5.80521	1.74496	4.06025	0
1436035_at	3830431G21Rik	-2.72915	-2.77023	5.49938	0
1452092_at	4631426J05Rik	10.844	-5.01947	-5.8245	0
1427082_at	4632417N05Rik	-8.92785	3.08613	5.84173	0
1416619_at	4632428N05Rik	8.05617	-6.2186	-1.83757	0
1435261_at	4732416N19Rik	3.13194	2.87389	-6.00583	0
1438980_x_at	4732466D17Rik	5.18855	-3.17704	-2.01151	0
1440339_at	4833416E15Rik	11.4931	-1.09729	-10.3958	0
1453222_at	4833427B12Rik	-6.67984	-2.12997	8.80981	0
1429106_at	4921509J17Rik	-6.90858	3.28155	3.62703	0
1439496_at	4921524J06Rik	5.53143	-6.67549	1.14406	0
1430209_at	4930404H21Rik	5.75888	-2.83598	-2.9229	0
1438060_at	4930423H22Rik	3.77732	3.73906	-7.51638	0
1429138_at	4930423H22Rik	2.35927	3.62721	-5.98648	0
1430557_at	4930434J08Rik	-6.74832	7.71959	-0.971264	0
1426220_at	4930471M23Rik	-4.70214	-1.93696	6.63911	0
1429055_at	4930506M07Rik	-6.96347	4.74108	2.2224	0
1429157_at	4930507C10Rik	-6.86609	6.96106	-0.0949616	0
1437918_at	4930539E08Rik	-4.74383	6.42083	-1.677	0
1444740_at	4930550L11Rik	-6.36131	6.22176	0.139549	0
1454730_at	4932414K18Rik	-2.87995	-3.73492	6.61488	0
1429029_at	4933405A16Rik	-5.93198	1.21114	4.72083	0
1430863_at	4933411B09Rik	0.590345	5.51433	-6.10468	0
1445787_at	5033413D22Rik	-3.92799	-3.43314	7.36113	0
1428663_at	5133401H06Rik	-11.1881	3.25859	7.9295	0
1442113_at	5330417C22Rik	-4.86656	0.07445	4.79211	0
1427063_at	5330417C22Rik	-6.6733	1.77357	4.89973	0
1456210_at	5430407P10Rik	-6.65614	5.04652	1.60962	0
1426987_at	5430417L22Rik	7.03992	-12.0722	5.03228	0
1434534_at	5430426I24Rik	6.14206	-3.5017	-2.64037	0
1435571_at	5430427F17Rik	-10.4254	3.41411	7.01129	0
1431110_at	5430431D22Rik	9.42627	-2.64683	-6.77944	0
1436988_at	5430433G21Rik	12.0558	-6.01043	-6.04542	0
1436987_at	5430433G21Rik	7.65517	-4.09013	-3.56505	0
1430362_at	5730409N24Rik	12.9334	-5.32712	-7.60625	0
1428948_at	5730414M22Rik	10.6461	-5.7431	-4.90296	0
1447774_x_at	5730469M10Rik	-4.96524	3.64279	1.32245	0
1452716_at	5730469M10Rik	-6.25711	4.17055	2.08656	0
1453287_at	5730557B15Rik	-4.96185	0.674778	4.28707	0
1436345_at	5730559C18Rik	4.06994	-5.25881	1.18887	0
1444051_at	5830405N20Rik	7.72177	-3.65199	-4.06979	0
1429896_at	5830408B19Rik	-1.08264	-3.59969	4.68233	0
1434659_at	5830411G16Rik	-10.0703	4.55007	5.52019	0
1441338_at	5930412G12Rik	-0.628675	-4.49228	5.12096	0
1445938_at	5930427L02Rik	-5.03943	4.08319	0.956243	0
1438024_at	6230416A05Rik	-8.99328	-0.135848	9.12913	0
1441972_at	6230424C14Rik	16.1774	-8.03905	-8.13837	0
1429543_at	6230424C14Rik	8.14586	-4.35765	-3.78821	0
1453188_at	6230424C14Rik	7.32605	-3.4156	-3.91046	0
1452903_at	6230427J02Rik	9.04711	-3.84733	-5.19978	0
1426766_at	6330403K07Rik	14.5105	-7.85419	-6.65632	0
1452244_at	6330406I15Rik	20.8646	-8.36015	-12.5045	0
1426937_at	6330406I15Rik	5.503	-2.98277	-2.52023	0
1451477_at	6330416L07Rik	-1.75267	-5.43557	7.18824	0
1460555_at	6330500D04Rik	8.56229	-0.66841	-7.89388	0
1434359_at	6330500D04Rik	5.86656	-3.10258	-2.76398	0
1439018_at	6330505N24Rik	6.18935	-1.28319	-4.90615	0
1434094_at	6330530A05Rik	-11.2225	4.48139	6.74106	0
1456765_at	6430511F03	5.92071	-3.81333	-2.10739	0
1438878_at	6430537K16Rik	3.92902	3.38828	-7.31731	0
1434682_at	6430601A21Rik	2.94254	6.60361	-9.54615	0
1442226_at	6430702L12	-1.57544	8.80887	-7.23343	0
1434797_at	6720469N11Rik	19.2678	-7.62908	-11.6387	0
1420630_at	8430419L09Rik	-5.8498	6.4832	-0.633392	0
1429284_at	8430436F23Rik	3.07212	3.79653	-6.86864	0
1425469_a_at	9030208C03Rik	-5.41777	5.47184	-0.05407	0
1448250_at	9030425E11Rik	8.38381	-4.061	-4.32281	0
1448251_at	9030425E11Rik	7.01542	-3.47792	-3.53749	0
1453352_at	9030605H24Rik	-5.6989	8.308	-2.6091	0
1418879_at	9030611O19Rik	-4.67125	4.81106	-0.139803	0
1417272_at	9130005N14Rik	6.01834	-7.81895	1.80061	0
1452966_at	9130430L19Rik	8.35203	-4.18778	-4.16426	0
1416200_at	9230117N10Rik	-2.99207	-3.30107	6.29313	0
1438407_at	9330132E09Rik	5.58028	1.75281	-7.3331	0
1442115_at	9430028L06Rik	-6.2216	-2.70738	8.92898	0
1454613_at	9430041P20Rik	16.246	-6.06687	-10.1791	0
1441779_at	9530006C21Rik	6.59892	-1.6958	-4.90311	0
1441909_s_at	9530066K23Rik	5.8791	-2.18821	-3.6909	0
1430392_at	9530086O07Rik	-1.30877	6.40225	-5.09347	0
1424822_at	9630044O09Rik	-6.00363	5.73456	0.269063	0
1424824_at	9630044O09Rik	-11.5594	9.44023	2.11919	0
1426535_at	9630046K23Rik	5.82349	-3.23128	-2.59221	0
1456634_at	9830001H06Rik	7.70835	-6.41704	-1.29131	0
1433801_at	9930012K11Rik	-2.48156	-2.78633	5.26789	0
1427521_a_at	9930023K05Rik	5.96096	-1.7834	-4.17756	0
1418100_at	A030009H04Rik	6.27653	-3.23856	-3.03796	0
1433671_at	A130022J15Rik	15.9688	-8.42258	-7.54627	0
1454678_s_at	A130022J15Rik	15.4144	-8.36109	-7.05327	0
1434492_at	A130022J15Rik	6.98555	-3.76187	-3.22368	0
1454984_at	A230075M04Rik	5.5921	-7.81952	2.22743	0
1455342_at	A230083H22Rik	7.64384	-6.36681	-1.27703	0
1437216_at	A430106J12Rik	7.95589	-0.11875	-7.83714	0
1436025_at	A430106J12Rik	6.74624	-0.0372028	-6.70904	0
1440162_x_at	A630043P06	12.885	-6.88356	-6.00145	0
1455554_at	A830039N20Rik	10.6004	-4.84009	-5.76026	0
1434273_at	A830073O21Rik	-7.06211	1.16381	5.8983	0
1429469_at	A930013F10Rik	-5.58057	1.50376	4.07681	0
1429906_at	A930035E12Rik	-3.46832	-2.94989	6.41821	0
1456574_at	AA407452	-2.84188	6.72378	-3.8819	0
1456790_at	AA407452	-3.54894	6.53825	-2.98931	0
1433610_at	AA986860	-4.42391	0.67886	3.74505	0
1434528_at	Aard	10.9026	-5.85069	-5.0519	0
1433855_at	Abat	17.3917	-8.44538	-8.94634	0
1451731_at	Abca3	-8.84067	3.11681	5.72386	0
1425496_at	Abca3	-13.1028	4.72976	8.37299	0
1440879_at	Abca9	5.43004	-2.85931	-2.57073	0
1418872_at	Abcb1b	8.17013	-3.62814	-4.54199	0
1428988_at	Abcc3	-3.6963	-2.58683	6.28313	0
1443870_at	Abcc4	3.2634	-9.67938	6.41598	0
1435685_x_at	Abcc5	13.2333	-8.03992	-5.19338	0
1457066_at	Abcc8	-6.46906	-5.47058	11.9396	0
1455765_a_at	Abcc8	-6.91172	-5.13398	12.0457	0
1455221_at	Abcg1	-2.71155	-3.18842	5.89997	0
1423570_at	Abcg1	-4.03719	-4.28731	8.3245	0
1419393_at	Abcg5	5.52708	-2.22205	-3.30503	0
1418661_at	Abhd2	-7.29125	0.0802947	7.21096	0
1427054_s_at	Abi3bp	4.86909	-2.53421	-2.33488	0
1429581_at	Acad9	0.745406	4.55387	-5.29928	0
1429390_at	Acpl2	-1.14873	-6.03097	7.1797	0
1441975_at	Acpp	4.12993	-5.59872	1.46879	0
1422428_at	Acsbg1	-7.26508	-6.01482	13.2799	0
1416617_at	Acss1	-3.59993	4.12613	-0.526191	0
1444105_at	Acta2	22.8078	-11.5775	-11.2303	0
1416454_s_at	Acta2	22.1348	-12.7816	-9.35319	0
1422340_a_at	Actg2	40.3039	-21.7164	-18.5875	0
1433725_at	Acvr1b	5.90744	-7.02716	1.11973	0
1421172_at	Adam12	10.5344	-5.38122	-5.15322	0
1418402_at	Adam19	9.98562	-5.13089	-4.85473	0
1450716_at	Adamts1	11.6959	2.89692	-14.5928	0
1439827_at	Adamts12	5.0194	-1.09899	-3.92041	0
1427056_at	Adamts15	0.779153	4.49343	-5.27259	0
1437574_at	Adamts18	11.4189	-5.3593	-6.0596	0
1435990_at	Adamts2	26.9919	-15.0981	-11.8938	0
1457058_at	Adamts2	9.09868	-4.51908	-4.5796	0
1456901_at	Adamts20	20.4317	-9.91095	-10.5208	0
1422561_at	Adamts5	7.20327	0.171637	-7.37491	0
1452339_at	Adamts7	12.889	-7.40988	-5.47907	0
1437785_at	Adamts9	7.97288	-5.70331	-2.26957	0
1421960_at	Adcy3	6.82741	-5.32705	-1.50036	0
1455296_at	Adcy5	-3.93352	13.0816	-9.14813	0
1456307_s_at	Adcy7	19.8761	-8.2462	-11.6299	0
1450065_at	Adcy7	11.6146	-6.33037	-5.28422	0
1450637_a_at	Aebp1	21.4987	-9.58106	-11.9176	0
1422514_at	Aebp1	5.40479	-3.03676	-2.36802	0
1433939_at	Aff3	7.94483	-4.26674	-3.6781	0
1426861_at	Aftph	-7.30325	2.97248	4.33076	0
1426670_at	Agrin	7.27823	-3.41841	-3.85982	0
1436739_at	Agtr1a	-3.42563	-1.81758	5.24321	0
1457042_at	AI256396	7.41674	-3.17315	-4.24359	0
1434479_at	AI413331	13.2966	-6.85744	-6.43918	0
1452599_s_at	AI413582	-1.20896	-5.11942	6.32838	0
1435657_at	AI425999	4.99325	-4.16273	-0.83052	0
1460406_at	AI427122	-3.81058	-3.17239	6.98296	0
1427176_s_at	AI428936	-6.60622	3.92017	2.68604	0
1455451_at	AI449310	-5.37831	1.70989	3.66842	0
1455452_x_at	AI449310	-8.56165	2.29801	6.26364	0
1440220_at	AI503564	-10.053	5.53593	4.51709	0
1449603_at	AI594671	-1.85309	6.45667	-4.60357	0
1456878_at	AI646023	7.14948	-4.49078	-2.65871	0
1425163_at	AI661453	-8.66782	4.11959	4.54823	0
1440084_at	AI663975	7.83885	-2.12053	-5.71831	0
1433885_at	AI788777	-5.11248	-1.22996	6.34245	0
1440156_s_at	AI851523	-3.3786	-2.88397	6.26257	0
1460003_at	AI956758	7.44866	-0.605757	-6.84291	0
1435939_s_at	AI987662	-7.00141	-3.93607	10.9375	0
1422184_a_at	Ak1	8.51132	-8.62495	0.113631	0
1421830_at	Ak3l1	5.44989	-0.527632	-4.92226	0
1423611_at	Akp2	7.03064	-0.998207	-6.03243	0
1450455_s_at	Akr1c12	-5.09886	-5.91946	11.0183	0
1447040_at	Alcam	-4.40421	6.58224	-2.17803	0
1437466_at	Alcam	-6.97182	-0.892141	7.86397	0
1426300_at	Alcam	-7.09662	0.338546	6.75807	0
1448789_at	Aldh1a3	-3.81132	3.83117	-0.0198483	0
1436119_at	Aldh1l2	5.12608	-1.35408	-3.772	0
1457155_at	Aldh2	5.19695	-2.99406	-2.20289	0
1415776_at	Aldh3a2	-1.86531	-9.59902	11.4643	0
1451461_a_at	Aldoc	-12.363	10.7018	1.66116	0
1433769_at	Als2cl	-6.11207	2.82544	3.28663	0
1455112_at	Amid	7.29649	-8.54067	1.24418	0
1455247_at	Amotl1	4.94237	0.849381	-5.79175	0
1422573_at	Ampd3	-0.263702	-5.01926	5.28297	0
1421791_at	Ang5	-9.24392	-5.63166	14.8756	0
1450085_at	Angptl2	6.67013	-3.24856	-3.42157	0
1421002_at	Angptl2	6.11757	-2.90471	-3.21286	0
1453410_at	Angptl4	11.0123	-5.1487	-5.86359	0
1417130_s_at	Angptl4	6.57417	-3.66757	-2.9066	0
1450627_at	Ank	7.37247	-4.32628	-3.04619	0
1434265_s_at	Ank2	26.2074	-12.3013	-13.9061	0
1434264_at	Ank2	12.0547	-5.33523	-6.71943	0
1436294_at	Ankrd29	7.50219	-2.93412	-4.56808	0
1438756_at	Ankrd29	5.5493	-1.14608	-4.40322	0
1436425_at	Ankrd38	6.10509	-0.125344	-5.97975	0
1448839_at	Ankrd47	-1.48485	-9.03901	10.5239	0
1456629_at	Ankrd47	-1.99779	-3.7003	5.69809	0
1438408_at	Ankrd56	-11.4153	9.94993	1.46537	0
1451446_at	Antxr1	12.7004	-7.99497	-4.70541	0
1426708_at	Antxr2	19.7546	-24.2426	4.48798	0
1448213_at	Anxa1	-6.88854	3.28223	3.60631	0
1445710_x_at	Anxa11	6.33234	-4.82733	-1.50501	0
1443341_at	Anxa4	-8.30793	4.02483	4.28311	0
1415818_at	Anxa6	5.56523	-3.53113	-2.03411	0
1431554_a_at	Anxa9	-6.66262	8.24593	-1.5833	0
1449396_at	Aoc3	20.1171	-9.29953	-10.8176	0
1419435_at	Aox1	5.92703	-8.69739	2.77036	0
1447903_x_at	Ap1s2	18.4719	-4.35498	-14.1169	0
1454822_x_at	Apcdd1	8.91541	-3.25695	-5.65846	0
1449070_x_at	Apcdd1	6.37885	-2.84612	-3.53273	0
1435857_s_at	Aplp1	7.14134	-3.85236	-3.28898	0
1451755_a_at	Apobec1	10.1349	-5.93054	-4.20436	0
1432466_a_at	Apoe	14.9596	-3.82291	-11.1367	0
1418239_at	Apof	-3.78389	-4.41731	8.2012	0
1418818_at	Aqp5	-10.1695	0.623473	9.54607	0
1455647_at	Ar	7.26031	-7.07128	-0.189027	0
1437064_at	Ar	5.30672	-5.53885	0.232132	0
1418687_at	Arc	6.4367	-0.483414	-5.95329	0
1421134_at	Areg	-5.21559	-1.56862	6.78421	0
1419549_at	Arg1	-3.33656	-1.82574	5.1623	0
1418847_at	Arg2	-5.79786	-0.487348	6.28521	0
1438841_s_at	Arg2	-9.39553	-0.382552	9.77808	0
1429918_at	Arhgap20	8.7084	-4.29599	-4.41241	0
1424842_a_at	Arhgap24	10.0751	-5.75609	-4.31903	0
1437072_at	Arhgap25	5.47962	-2.54572	-2.9339	0
1434809_at	Arhgap28	-5.88114	5.11804	0.763101	0
1451867_x_at	Arhgap6	-1.18547	5.36778	-4.18231	0
1426454_at	Arhgdib	5.37621	0.213332	-5.58954	0
1452302_at	Arhgef10	4.91723	-3.44722	-1.47001	0
1435033_at	Arhgef4	12	-1.84479	-10.1552	0
1450706_a_at	Arl3	5.77681	-1.43931	-4.3375	0
1449174_at	Art4	15.8842	-7.7305	-8.15365	0
1428444_at	Asb2	10.4219	-4.53172	-5.89018	0
1450058_at	Asph	11.4084	-8.80521	-2.60318	0
1420959_at	Asph	6.26801	-4.13486	-2.13315	0
1426015_s_at	Asph	5.92518	-4.03244	-1.89274	0
1424395_at	Asrgl1	-5.82964	4.22068	1.60896	0
1460360_at	Asrgl1	-6.32129	3.62774	2.69355	0
1424396_a_at	Asrgl1	-14.4942	10.6414	3.85283	0
1435892_at	Asxl3	6.73161	-2.74021	-3.99139	0
1433870_at	Atad4	-6.12544	-1.02254	7.14798	0
1443823_s_at	Atp1a2	15.4641	-7.77844	-7.68569	0
1418453_a_at	Atp1b1	-9.58194	4.27052	5.31142	0
1451152_a_at	Atp1b1	-10.8124	4.87619	5.93622	0
1423890_x_at	Atp1b1	-11.3449	4.85508	6.48982	0
1439036_a_at	Atp1b1	-18.1117	9.21516	8.89652	0
1416551_at	Atp2a2	10.1486	-4.00509	-6.14346	0
1452363_a_at	Atp2a2	6.19711	-2.55117	-3.64594	0
1448211_at	Atp6v0e2	-4.44048	0.491478	3.949	0
1419373_at	Atp6v1b1	-5.91818	5.21341	0.704766	0
1416952_at	Atp6v1d	-8.7914	-0.54414	9.33554	0
1438993_a_at	Atp6v1d	-10.072	2.55991	7.51214	0
1419922_s_at	Atrnl1	3.24601	2.43043	-5.67644	0
1435154_at	AU018091	-6.01735	7.76515	-1.7478	0
1433935_at	AU020206	-6.04151	7.99201	-1.95051	0
1434647_at	AU040377	-0.573168	-4.69153	5.2647	0
1455144_s_at	AU040829	5.51649	0.936295	-6.45278	0
1457139_at	Auts2	7.85303	2.17431	-10.0273	0
1438680_at	Auts2	3.84759	1.18026	-5.02784	0
1423122_at	Avpi1	-4.82194	-2.50188	7.32382	0
1448067_at	AW011956	-3.37715	5.0693	-1.69215	0
1419490_at	AW049604	6.42338	-2.80286	-3.62052	0
1434372_at	AW112010	-8.45193	-3.25238	11.7043	0
1454726_s_at	AW456874	9.4622	-7.48486	-1.97734	0
1442005_at	AW987390	2.41017	-6.49715	4.08698	0
1423586_at	Axl	8.12856	-3.10551	-5.02304	0
1437558_at	B130021B11Rik	7.65292	-3.98536	-3.66755	0
1438989_s_at	B130021B11Rik	6.7619	-3.81763	-2.94427	0
1439633_at	B230112P13Rik	-6.02277	-2.03823	8.06101	0
1435029_at	B230120H23Rik	5.92702	-3.78585	-2.14117	0
1418736_at	B3galnt1	7.1832	-4.45862	-2.72458	0
1423228_at	B4galt6	9.0531	-2.29069	-6.76241	0
1460329_at	B4galt6	7.91117	-0.703687	-7.20748	0
1433452_at	B630019K06Rik	5.98342	-1.41074	-4.57268	0
1434993_at	B830045N13Rik	5.68792	-3.15487	-2.53305	0
1423753_at	Bambi	12.8544	0.867718	-13.7221	0
1428572_at	Basp1	-10.8653	6.14278	4.72254	0
1439527_at	BB114106	-0.218031	-4.92248	5.14051	0
1425108_a_at	BC004728	-4.88938	2.17203	2.71736	0
1424123_at	BC011209	-2.83649	-4.15079	6.98728	0
1423411_at	BC013481	-4.77052	1.99032	2.7802	0
1438021_at	BC013481	-14.0413	7.24202	6.79931	0
1452151_at	BC021523	-9.88671	3.07004	6.81668	0
1426734_at	BC022623	-6.77578	-4.17039	10.9462	0
1437868_at	BC023892	1.9276	3.43923	-5.36683	0
1451610_at	BC024561	-5.52489	-1.15432	6.67921	0
1425302_at	BC024997	-6.33312	1.95513	4.37798	0
1440969_at	BC030308	6.91849	-2.13994	-4.77856	0
1435175_at	BC034090	7.13415	-3.85149	-3.28266	0
1434532_at	BC035295	6.49865	-1.1345	-5.36414	0
1458104_a_at	BC038167	10.4374	-5.19257	-5.24479	0
1460051_at	BC038613	-6.45264	0.665525	5.78712	0
1436195_at	BC046404	-6.47933	3.37641	3.10292	0
1436698_x_at	BC054438	5.24194	-2.60743	-2.6345	0
1450871_a_at	Bcat1	6.51892	-2.96794	-3.55098	0
1450339_a_at	Bcl11b	5.68989	-2.89496	-2.79492	0
1457687_at	Bcl2	6.57081	3.92973	-10.5005	0
1437122_at	Bcl2	5.43858	2.10957	-7.54816	0
1419004_s_at	Bcl2a1a	-4.76843	5.78981	-1.02138	0
1424814_a_at	Bcl2l14	-8.01525	0.704754	7.31049	0
1429347_at	Bcl2l14	-11.5508	1.43766	10.1131	0
1429438_at	Bcor	8.4873	-1.87469	-6.61261	0
1426959_at	Bdh1	-5.72484	5.31617	0.40867	0
1452257_at	Bdh1	-7.54674	6.75035	0.796385	0
1422169_a_at	Bdnf	16.8446	-11.4622	-5.38239	0
1422168_a_at	Bdnf	11.3613	-10.0776	-1.28362	0
1448595_a_at	Bex1	-5.76527	4.34609	1.41917	0
1428209_at	Bex4	-4.26298	4.26108	0.00189513	0
1437889_x_at	Bgn	11.0246	-6.42339	-4.60121	0
1448323_a_at	Bgn	7.17148	-4.61785	-2.55364	0
1416405_at	Bgn	4.60535	-3.02044	-1.58491	0
1423484_at	Bicc1	6.03329	-6.37999	0.3467	0
1449836_x_at	Bik	-9.90603	3.21345	6.69258	0
1420363_at	Bik	-12.6338	3.89599	8.73781	0
1420362_a_at	Bik	-16.1633	5.48764	10.6757	0
1421525_a_at	Birc1e	-5.14408	-4.32921	9.4733	0
1418910_at	Bmp7	16.2021	-8.1374	-8.06473	0
1432410_a_at	Bmp7	7.2473	-3.78808	-3.45921	0
1437312_at	Bmpr1b	-2.73743	-7.38189	10.1193	0
1420683_at	Bnipl	-10.1686	6.19087	3.97772	0
1427516_a_at	Boc	8.47261	-0.326574	-8.14603	0
1426869_at	Boc	6.96187	-0.156105	-6.80577	0
1417040_a_at	Bok	6.39653	-4.84295	-1.55358	0
1455301_at	BQ952480	8.03979	-3.60862	-4.43117	0
1424921_at	Brd4	-10.4473	4.18518	6.26213	0
1452240_at	Brunol4	-0.695386	-5.86859	6.56397	0
1450131_a_at	Bspry	-4.61587	2.04375	2.57212	0
1428377_at	Btbd11	6.67111	2.93819	-9.6093	0
1459838_s_at	Btbd11	3.51134	1.6472	-5.15854	0
1417152_at	Btbd14a	7.82871	-4.97572	-2.85299	0
1435541_at	Btc	-8.99589	3.14234	5.85355	0
1419175_a_at	Btn1a1	-4.36888	3.46943	0.899444	0
1455771_at	Bzrap1	6.32495	-3.16148	-3.16347	0
1436304_at	C030003D03Rik	6.7211	-3.16081	-3.56029	0
1429097_at	C030044C12Rik	8.29298	-4.78026	-3.51272	0
1439194_at	C030048H21Rik	7.81275	-4.67501	-3.13774	0
1455416_at	C130021I20Rik	1.3614	-5.2141	3.85269	0
1439492_at	C130053K05Rik	-10.2149	-3.62738	13.8423	0
1442845_at	C130075A20Rik	12.0489	-1.45974	-10.5892	0
1440215_at	C130086A10	6.90969	-7.02105	0.111366	0
1437306_at	C130092O11Rik	-8.74425	5.21707	3.52718	0
1417393_a_at	C1qdc2	8.24719	-3.26577	-4.98142	0
1439422_a_at	C1qdc2	6.70578	-2.24147	-4.46431	0
1448912_at	C1qtnf1	-6.85563	10.5673	-3.71163	0
1417009_at	C1r	5.18055	-6.45331	1.27276	0
1424041_s_at	C1s	10.1173	-6.334	-3.78326	0
1416051_at	C2	-3.88418	-2.35586	6.24003	0
1457664_x_at	C2	-5.39045	-5.95242	11.3429	0
1436210_at	C330018K18Rik	-2.73167	8.27623	-5.54456	0
1438455_at	C330050A14Rik	5.83659	-2.88972	-2.94687	0
1418021_at	C4b	6.60796	-2.07032	-4.53764	0
1435796_at	C530024P05Rik	6.89092	-3.57568	-3.31524	0
1455215_at	C530028O21Rik	4.62161	-4.12504	-0.49657	0
1423914_at	C630004H02Rik	-5.25908	-0.790357	6.04944	0
1435084_at	C730049O14Rik	-4.40794	4.29104	0.116898	0
1419273_at	C80913	5.9648	-2.32433	-3.64047	0
1421297_a_at	Cacna1c	10.8596	-5.0092	-5.85038	0
1441679_at	Cacna1c	8.4101	-3.91597	-4.49413	0
1433643_at	Cacna2d1	16.6958	-8.80101	-7.89477	0
1425861_x_at	Cacna2d1	9.61316	-4.73303	-4.88013	0
1436912_at	Cacnb4	11.8955	-5.52949	-6.36601	0
1428928_at	Cacnb4	8.9355	-4.78743	-4.14807	0
1451499_at	Cadps2	-12.6059	4.81632	7.78956	0
1452004_at	Calca	-3.4465	-1.04056	4.48706	0
1427355_at	Calca	-4.47934	-0.865422	5.34477	0
1422639_at	Calcb	-3.76513	-1.14984	4.91497	0
1418608_at	Calml3	7.10662	-3.30547	-3.80115	0
1417604_at	Camk1	6.21139	-5.6601	-0.551291	0
1417605_s_at	Camk1	5.68797	-5.08548	-0.602495	0
1452050_at	Camk1d	7.40423	-4.53016	-2.87407	0
1423941_at	Camk2g	7.67514	-4.98178	-2.69336	0
1456609_at	Camk2n1	2.65316	-5.71035	3.05719	0
1439843_at	Camk4	18.9034	-8.90048	-10.0029	0
1433971_at	Camta1	14.5676	-4.80636	-9.76125	0
1433972_at	Camta1	8.18032	-3.22405	-4.95627	0
1450355_a_at	Capg	-8.34314	2.64742	5.69572	0
1418671_at	Capn5	-5.84399	0.248945	5.59505	0
1450429_at	Capn6	20.9639	-10.6366	-10.3273	0
1421634_at	Capn8	-4.90125	-4.45406	9.3553	0
1425916_at	Capn8	-5.69311	-5.35376	11.0469	0
1429891_at	Capsl	-5.667	-3.50376	9.17076	0
1428485_at	Car12	9.01536	-3.43012	-5.58524	0
1448752_at	Car2	-6.42326	5.67036	0.752901	0
1427013_at	Car9	-3.32215	6.42782	-3.10567	0
1449297_at	Casp12	5.81478	2.46596	-8.28074	0
1418981_at	Casp12	4.89119	0.784884	-5.67608	0
1422598_at	Casq1	7.63784	-4.3981	-3.23974	0
1422529_s_at	Casq2	7.91674	-4.16363	-3.75311	0
1449145_a_at	Cav1	6.88554	-9.34857	2.46303	0
1427912_at	Cbr3	9.36544	-5.43157	-3.93387	0
1423844_s_at	Cbs	-3.35833	-5.08777	8.4461	0
1429290_at	Cbx6	5.54914	-3.79921	-1.74993	0
1439327_at	Ccbe1	-5.6381	-5.67779	11.3159	0
1437385_at	Ccbe1	-7.26447	-7.11906	14.3835	0
1426097_a_at	Ccdc106	8.95288	-4.68231	-4.27057	0
1428066_at	Ccdc120	-10.9455	4.76024	6.1853	0
1460558_at	Ccdc32	-1.62405	-8.29628	9.92033	0
1439109_at	Ccdc68	-0.729566	-5.58034	6.3099	0
1424186_at	Ccdc80	4.82905	-4.0872	-0.741844	0
1435589_at	Ccdc85b	9.99806	-5.81033	-4.18773	0
1417789_at	Ccl11	7.7628	-3.6972	-4.06559	0
1420380_at	Ccl2	2.98704	2.161	-5.14804	0
1430375_a_at	Ccl27	8.07652	-4.60988	-3.46664	0
1418126_at	Ccl5	-5.11008	4.26836	0.841718	0
1421228_at	Ccl7	5.06205	-0.909234	-4.15281	0
1416122_at	Ccnd2	33.7005	-15.9876	-17.713	0
1430127_a_at	Ccnd2	20.6118	-10.332	-10.2797	0
1434745_at	Ccnd2	12.4041	-7.10504	-5.2991	0
1455956_x_at	Ccnd2	8.72971	-4.81094	-3.91877	0
1456168_at	Ccnjl	7.96137	-1.89568	-6.06568	0
1436789_at	Ccnjl	6.25056	-1.627	-4.62356	0
1437669_x_at	Ccrl1	6.54073	-5.98093	-0.559798	0
1437668_at	Ccrl1	5.85872	-5.93589	0.0771687	0
1417268_at	Cd14	-7.4808	5.60662	1.87418	0
1424093_x_at	Cd151	7.45346	-9.13256	1.6791	0
1451232_at	Cd151	7.38879	-9.08025	1.69146	0
1429602_at	Cd164l2	-3.07936	-2.74874	5.82811	0
1443664_s_at	Cd164l2	-4.10626	-2.65011	6.75637	0
1448919_at	Cd302	6.03843	-2.43992	-3.59851	0
1416072_at	Cd34	5.515	-3.32907	-2.18593	0
1460242_at	Cd55	-4.59717	3.08366	1.51351	0
1418762_at	Cd55	-5.90507	4.33663	1.56844	0
1443906_at	Cd55	-9.07033	7.24231	1.82802	0
1416401_at	Cd82	-14.8575	4.05416	10.8034	0
1427357_at	Cda	6.76063	-1.98918	-4.77145	0
1425092_at	Cdh10	9.95603	-4.71726	-5.23877	0
1450757_at	Cdh11	13.6328	-6.61692	-7.01587	0
1434115_at	Cdh13	7.45719	-8.34438	0.887196	0
1423551_at	Cdh13	6.9592	-7.78148	0.822284	0
1449244_at	Cdh2	8.84189	-8.17155	-0.670342	0
1418815_at	Cdh2	5.33141	-5.38782	0.0564115	0
1426673_at	Cdh3	9.24214	-4.98728	-4.25486	0
1435338_at	Cdk6	-0.87197	4.63737	-3.7654	0
1455287_at	Cdk6	-1.71404	6.54534	-4.8313	0
1417649_at	Cdkn1c	10.6259	-4.40649	-6.21946	0
1448842_at	Cdo1	-3.80223	-3.53261	7.33485	0
1452832_s_at	Cds2	1.85107	-6.45283	4.60176	0
1425675_s_at	Ceacam1	-5.14247	3.54218	1.60029	0
1448573_a_at	Ceacam10	-5.20012	2.93184	2.26829	0
1417074_at	Ceacam10	-5.73627	3.14558	2.59069	0
1460682_s_at	Ceacam2	-6.78983	4.33299	2.45684	0
1460681_at	Ceacam2	-7.20668	5.151	2.05569	0
1431014_at	Cecr2	-7.71301	5.15269	2.56032	0
1447278_at	Cep164	6.27014	-5.07649	-1.19365	0
1434034_at	Cerk	-1.39217	-7.2986	8.69077	0
1435155_at	Cgn	-6.46579	3.3574	3.10839	0
1452309_at	Cgnl1	-4.91642	5.79692	-0.880502	0
1454640_at	Chchd7	-0.211853	8.09134	-7.87949	0
1451537_at	Chi3l1	4.99152	-1.56775	-3.42377	0
1418816_at	Chmp1b	-5.81382	3.82792	1.9859	0
1418817_at	Chmp1b	-6.77115	3.75469	3.01646	0
1420545_a_at	Chn1	-6.59965	-0.863625	7.46327	0
1420682_at	Chrnb1	-7.94617	3.213	4.73317	0
1428902_at	Chst11	8.25895	-1.54603	-6.71292	0
1444992_at	Chst11	7.46845	-3.61996	-3.84849	0
1434316_at	Chsy1	6.51039	-2.66417	-3.84621	0
1449031_at	Cited1	-5.38461	-3.96673	9.35134	0
1455106_a_at	Ckb	14.7139	-7.08274	-7.63117	0
1417089_a_at	Ckmt1	-5.47929	5.32083	0.158453	0
1417852_x_at	Clca1	4.41165	-4.61206	0.200411	0
1416306_at	Clca3	-3.98096	-3.87154	7.8525	0
1416610_a_at	Clcn3	-5.41074	1.82897	3.58176	0
1441248_at	Clcn3	-7.11405	2.88098	4.23307	0
1433486_at	Clcn3	-15.8695	8.02188	7.84763	0
1433487_at	Clcn3	-16.7737	7.58991	9.18381	0
1450014_at	Cldn1	-4.32537	3.84483	0.480537	0
1426147_s_at	Cldn10	-1.41421	-2.68983	4.10404	0
1424409_at	Cldn23	-11.5388	9.30877	2.23001	0
1434651_a_at	Cldn3	-15.4157	7.73543	7.68024	0
1426332_a_at	Cldn3	-18.0048	9.10706	8.89777	0
1451701_x_at	Cldn3	-20.3164	10.239	10.0774	0
1460569_x_at	Cldn3	-20.5066	10.4081	10.0985	0
1418283_at	Cldn4	-7.49152	2.76137	4.73015	0
1417845_at	Cldn6	-5.02876	-3.60158	8.63034	0
1448393_at	Cldn7	-13.2614	6.17807	7.08333	0
1449091_at	Cldn8	-7.87673	2.72286	5.15387	0
1454866_s_at	Clic6	-5.24827	3.96083	1.28744	0
1429166_s_at	Clmn	0.892935	4.22753	-5.12047	0
1418659_at	Clock	4.75172	-11.6661	6.91441	0
1421861_at	Clstn1	7.98681	-1.93752	-6.04928	0
1454849_x_at	Clu	-7.89527	4.17579	3.71947	0
1437458_x_at	Clu	-10.2058	5.62423	4.58162	0
1418626_a_at	Clu	-10.9987	5.64432	5.35441	0
1437689_x_at	Clu	-12.5944	6.4835	6.1109	0
1426662_at	Cmas	-5.501	5.59441	-0.0934141	0
1417625_s_at	Cmkor1	14.1063	-1.24557	-12.8607	0
1419520_at	Cml4	8.75545	-4.06475	-4.6907	0
1427964_at	Cmtm8	-12.7531	0.507105	12.246	0
1433983_at	Cnksr3	4.53055	2.86037	-7.39092	0
1417917_at	Cnn1	28.8567	-13.8378	-15.0189	0
1450981_at	Cnn2	4.16037	-5.51999	1.35961	0
1426683_at	Cnot6	-9.11536	6.88396	2.2314	0
1437341_x_at	Cnp1	5.27684	-3.45586	-1.82098	0
1418980_a_at	Cnp1	5.01403	-3.40267	-1.61136	0
1422798_at	Cntnap2	-2.96576	-2.08904	5.0548	0
1434917_at	Cobl	-8.89463	5.48273	3.4119	0
1418599_at	Col11a1	8.63358	1.08794	-9.72152	0
1449154_at	Col11a1	5.48235	0.732675	-6.21503	0
1422866_at	Col13a1	5.85409	-3.00863	-2.84547	0
1427168_a_at	Col14a1	18.8722	-9.75379	-9.11838	0
1428455_at	Col14a1	13.9838	-6.83924	-7.1446	0
1427986_a_at	Col16a1	7.37529	0.155719	-7.53101	0
1418799_a_at	Col17a1	17.3923	-8.72968	-8.6626	0
1418237_s_at	Col18a1	21.5893	-10.455	-11.1344	0
1426955_at	Col18a1	14.6539	-6.29565	-8.35827	0
1423669_at	Col1a1	5.70946	-3.13278	-2.57668	0
1455494_at	Col1a1	5.01444	-2.78205	-2.23239	0
1450857_a_at	Col1a2	9.28852	-5.56136	-3.72715	0
1423110_at	Col1a2	7.41159	-4.15236	-3.25923	0
1440911_at	Col23a1	10.5443	-5.39285	-5.1515	0
1427883_a_at	Col3a1	7.06107	-4.72291	-2.33816	0
1427884_at	Col3a1	6.89504	-3.65959	-3.23545	0
1452035_at	Col4a1	14.9995	-4.33962	-10.6599	0
1426348_at	Col4a1	13.0578	-5.19626	-7.86153	0
1424051_at	Col4a2	27.5625	-9.41902	-18.1435	0
1420383_a_at	Col4a3bp	-5.00585	0.0153324	4.99052	0
1425476_at	Col4a5	6.55978	-1.30377	-5.25602	0
1425475_at	Col4a5	4.73317	-1.7156	-3.01757	0
1421007_at	Col4a6	9.86738	-1.49809	-8.36929	0
1421006_at	Col4a6	4.73135	-0.992402	-3.73895	0
1416740_at	Col5a1	18.6537	-9.01513	-9.63852	0
1422437_at	Col5a2	15.1811	-8.08492	-7.09614	0
1450625_at	Col5a2	10.5623	-5.5708	-4.99148	0
1448590_at	Col6a1	5.76275	-3.44025	-2.3225	0
1452250_a_at	Col6a2	9.65646	-4.75775	-4.89871	0
1426947_x_at	Col6a2	8.44545	-4.11333	-4.33212	0
1419613_at	Col7a1	11.4351	-6.28188	-5.1532	0
1418440_at	Col8a1	-3.74786	-3.41169	7.15956	0
1447819_x_at	Col8a1	-4.77653	-3.87827	8.6548	0
1455627_at	Col8a1	-4.92064	-4.42322	9.34386	0
1450673_at	Col9a2	32.5123	-6.65612	-25.8562	0
1460734_at	Col9a3	8.96924	0.689179	-9.65842	0
1460693_a_at	Col9a3	3.23856	1.09714	-4.3357	0
1418455_at	Copz2	5.72983	-1.93022	-3.79961	0
1436236_x_at	Cotl1	6.27469	-1.28797	-4.98672	0
1425801_x_at	Cotl1	6.01753	-1.26406	-4.75347	0
1416002_x_at	Cotl1	5.70675	-1.74798	-3.95877	0
1436838_x_at	Cotl1	5.51099	-1.56488	-3.94612	0
1417497_at	Cp	9.70997	-1.1421	-8.56786	0
1448735_at	Cp	4.57167	0.690599	-5.26227	0
1440617_at	Cpa6	7.17667	-3.65162	-3.52505	0
1453009_at	Cpm	5.54287	-0.533917	-5.00896	0
1429413_at	Cpm	5.52705	-0.204208	-5.32284	0
1430520_at	Cpne8	9.01778	-5.8145	-3.20328	0
1431146_a_at	Cpne8	8.66977	-6.06855	-2.60122	0
1430521_s_at	Cpne8	7.88462	-4.93924	-2.94538	0
1448901_at	Cpxm1	5.6649	-3.73442	-1.93048	0
1460248_at	Cpxm2	18.3894	-9.47323	-8.91622	0
1419000_at	Cpxm2	8.7186	-4.35122	-4.36738	0
1434851_s_at	Crb3	-6.67015	3.01983	3.65032	0
1424809_at	Crb3	-10.1033	3.45598	6.64737	0
1452381_at	Creb3l2	8.64835	-10.5426	1.89421	0
1435085_at	Crebl2	-5.87087	-0.829451	6.70032	0
1416537_at	Creld1	-5.28473	-0.638598	5.92333	0
1416326_at	Crip1	-5.44818	0.720671	4.72751	0
1423353_at	Crispld1	7.96205	-4.19217	-3.76988	0
1423352_at	Crispld1	7.79364	-4.12368	-3.66996	0
1460458_at	Crispld2	6.58565	-2.56503	-4.02061	0
1434758_at	Crispld2	6.36015	-2.1795	-4.18066	0
1437056_x_at	Crispld2	5.92635	-1.82407	-4.10229	0
1448592_at	Crtap	7.39607	-3.55763	-3.83845	0
1434369_a_at	Cryab	5.52654	1.81301	-7.33955	0
1416455_a_at	Cryab	3.75695	0.434724	-4.19167	0
1416776_at	Crym	-4.6187	-4.17661	8.79531	0
1460220_a_at	Csf1	1.92562	3.80224	-5.72786	0
1419735_at	Csn3	-4.65273	2.78291	1.86981	0
1421694_a_at	Cspg2	15.893	-7.96202	-7.93093	0
1427256_at	Cspg2	11.9229	-5.5229	-6.40005	0
1427257_at	Cspg2	6.26314	-3.27404	-2.9891	0
1415920_at	Cstf2t	-6.55857	5.65687	0.901706	0
1422510_at	Ctdspl	7.81833	-0.282651	-7.53567	0
1452968_at	Cthrc1	1.02463	-4.7429	3.71827	0
1447552_s_at	Ctnnd2	19.9673	-4.50865	-15.4587	0
1456116_at	Ctnnd2	10.4867	-3.80706	-6.67961	0
1422592_at	Ctnnd2	7.56965	0.712509	-8.28216	0
1438891_at	Ctnnd2	7.00213	-2.35483	-4.64729	0
1422679_s_at	Ctr9	-5.26178	-8.8323	14.0941	0
1418989_at	Ctse	-4.76598	-0.415193	5.18117	0
1451019_at	Ctsf	4.8061	-4.26122	-0.54488	0
1443814_x_at	Ctsh	-7.50154	5.4374	2.06414	0
1418365_at	Ctsh	-10.1582	6.88687	3.27135	0
1450652_at	Ctsk	6.08374	-3.03328	-3.05047	0
1419142_at	Ctsr	-2.70619	-2.43939	5.14558	0
1435435_at	Cttnbp2	12.7619	-5.71327	-7.04862	0
1423895_a_at	Cugbp2	5.93595	6.24307	-12.179	0
1450069_a_at	Cugbp2	2.55595	3.12968	-5.68563	0
1451154_a_at	Cugbp2	1.96441	3.4553	-5.41971	0
1415803_at	Cx3cl1	5.41934	0.997807	-6.41714	0
1448823_at	Cxcl12	8.2961	-4.86236	-3.43374	0
1417574_at	Cxcl12	7.10289	-3.94689	-3.156	0
1418457_at	Cxcl14	32.4109	-16.622	-15.7889	0
1418456_a_at	Cxcl14	26.3806	-13.8577	-12.523	0
1456428_at	Cxcl15	-4.11819	-2.98628	7.10447	0
1421404_at	Cxcl15	-5.05329	-2.11082	7.16411	0
1449984_at	Cxcl2	-4.43889	4.63742	-0.198531	0
1450080_at	Cxx1c	6.47	-4.04846	-2.42154	0
1448960_at	Cxxc5	3.72309	-9.41725	5.69417	0
1431469_a_at	Cxxc5	2.53034	-6.45714	3.9268	0
1424677_at	Cyp2j9	12.2817	-6.65355	-5.62815	0
1421074_at	Cyp7b1	32.5933	-18.1799	-14.4134	0
1421075_s_at	Cyp7b1	13.4424	-7.08147	-6.36091	0
1450839_at	D0H4S114	4.73561	1.2709	-6.00651	0
1455995_at	D10Bwg1379e	-5.84234	-1.9301	7.77244	0
1435050_at	D10Bwg1379e	-6.64263	-0.188248	6.83087	0
1419978_s_at	D10Ertd610e	5.23717	-4.52383	-0.713341	0
1433976_at	D10Ucla1	6.60582	-2.57619	-4.02963	0
1424724_a_at	D16Ertd472e	7.93703	-0.615761	-7.32127	0
1436125_at	D16Ertd472e	7.84591	-0.447287	-7.39863	0
1451466_at	D16Ertd472e	7.65526	-0.821339	-6.83392	0
1429897_a_at	D16Ertd472e	4.61227	0.0839709	-4.69624	0
1419811_at	D16Wsu65e	8.18492	-4.76238	-3.42254	0
1426521_at	D230025D16Rik	-8.44443	-1.86694	10.3114	0
1436917_s_at	D2Bwg1335e	3.99007	-5.85215	1.86208	0
1434428_at	D330028D13Rik	-11.5125	-2.31134	13.8238	0
1427247_at	D3Bwg0562e	-2.18602	5.8244	-3.63838	0
1434685_at	D3Bwg0562e	-2.61623	6.88496	-4.26874	0
1454965_at	D430039N05Rik	8.55719	-3.84768	-4.7095	0
1451469_at	D530005L17Rik	5.75438	-6.14122	0.386839	0
1437917_at	D530037H12Rik	-4.05423	5.34735	-1.29312	0
1440840_at	D630004K10Rik	6.37545	0.876627	-7.25208	0
1430688_s_at	D730039F16Rik	-3.49003	-3.5598	7.04983	0
1425746_at	D730039F16Rik	-3.54357	-3.79382	7.33739	0
1455087_at	D7Ertd715e	-4.66659	7.36552	-2.69893	0
1439964_at	D8Bwg1414e	-8.28952	0.853173	7.43634	0
1435730_at	D930026N18Rik	8.74239	-3.51083	-5.23156	0
1456111_at	D930028F11Rik	3.00367	-5.84803	2.84436	0
1435195_at	D930046M13Rik	4.60076	-0.842052	-3.7587	0
1434788_at	D930050A07Rik	10.7544	-5.4821	-5.27228	0
1456481_at	D9Ertd280e	-4.43792	5.739	-1.30108	0
1449823_at	Dach2	-2.60179	-2.00257	4.60436	0
1417937_at	Dact1	11.8631	-4.45225	-7.41086	0
1421937_at	Dapp1	-15.0414	9.41583	5.6256	0
1421936_at	Dapp1	-17.995	12.6839	5.31119	0
1426024_a_at	Dbn1	4.66462	-8.41232	3.7477	0
1424271_at	Dcamkl1	1.83636	3.05843	-4.89478	0
1436659_at	Dcamkl1	1.70095	3.22141	-4.92236	0
1449368_at	Dcn	4.61151	-5.71577	1.10426	0
1437763_at	Dcun1d3	10.5624	-4.14022	-6.42222	0
1435059_at	Ddef1	16.2471	-5.48733	-10.7597	0
1455688_at	Ddr2	14.1634	-6.90126	-7.26214	0
1428702_at	Ddx28	-6.22368	-0.224233	6.44791	0
1433500_at	Dennd2a	5.86663	-3.03684	-2.82979	0
1456891_at	Dennd2c	3.23021	-5.83909	2.60888	0
1420427_a_at	Dhx32	-5.79763	1.75324	4.04439	0
1455436_at	Diras2	13.934	-7.55299	-6.381	0
1434795_at	Disp1	7.26858	-0.698079	-6.5705	0
1448669_at	Dkk3	17.1581	-10.7185	-6.43959	0
1417312_at	Dkk3	7.71059	-4.63739	-3.0732	0
1417787_at	Dkkl1	-5.04077	-0.30562	5.34639	0
1419204_at	Dll1	36.0365	-6.73074	-29.3058	0
1418287_a_at	Dmbt1	-3.19068	-2.20526	5.39594	0
1455610_at	Dmn	8.66311	-4.33683	-4.32628	0
1437094_x_at	Dnaic1	-2.75195	-2.72758	5.47953	0
1437093_at	Dnaic1	-2.95486	-3.4697	6.42456	0
1453372_at	Dnajc1	2.56721	-7.06729	4.50008	0
1417441_at	Dnajc12	-9.13276	-3.23958	12.3723	0
1427033_at	Dnmbp	-4.11413	6.16792	-2.05379	0
1449419_at	Dock8	-5.41344	4.7259	0.687535	0
1444028_s_at	Dock9	0.201534	5.46641	-5.66794	0
1433759_at	Dpy19l1	5.81972	-1.5982	-4.22152	0
1433770_at	Dpysl2	16.2884	-1.16835	-15.12	0
1438789_s_at	Dpysl3	8.27332	-3.65846	-4.61487	0
1415877_at	Dpysl3	4.2626	-1.9183	-2.3443	0
1440452_at	Drp2	7.53433	-3.69108	-3.84325	0
1441224_at	Drp2	5.29905	-2.96467	-2.33438	0
1421117_at	Dst	19.2443	-12.5946	-6.64967	0
1450119_at	Dst	7.66428	-4.60537	-3.05891	0
1423626_at	Dst	4.92081	-7.33629	2.41548	0
1436545_at	Dtx4	-6.40439	4.19122	2.21317	0
1418401_a_at	Dusp16	-10.4197	5.61143	4.80829	0
1428834_at	Dusp4	-9.33125	2.0292	7.30205	0
1415834_at	Dusp6	7.44435	4.96564	-12.41	0
1452792_at	Dzip1	11.3286	-13.5127	2.18409	0
1428469_a_at	Dzip1	5.22074	-4.63728	-0.583462	0
1444086_at	E030049G20Rik	-1.51864	-5.54023	7.05887	0
1434292_at	E130013N09Rik	-4.2103	-4.94286	9.15316	0
1452473_at	E130201N16Rik	-7.70157	2.57635	5.12522	0
1436725_at	E130306D19Rik	6.35829	-3.00567	-3.35262	0
1433529_at	E430002G05Rik	5.481	-1.38164	-4.09936	0
1448613_at	Ecm1	0.339274	-4.59993	4.26066	0
1419724_at	Edar	12.3131	-6.47528	-5.83783	0
1438658_a_at	Edg3	6.5304	-3.99422	-2.53618	0
1428176_at	Edg5	-6.81664	3.57856	3.23808	0
1433525_at	Ednra	6.49955	-2.51445	-3.9851	0
1437347_at	Ednrb	6.86608	-3.79637	-3.06971	0
1455074_at	Efcab1	14.8666	-7.72818	-7.13839	0
1417018_at	Efemp2	4.17089	-6.25003	2.07914	0
1437229_at	Efhb	-1.19874	-5.67789	6.87663	0
1436866_at	Efna5	5.466	4.21975	-9.68575	0
1419639_at	Efnb2	5.85367	5.56861	-11.4223	0
1419638_at	Efnb2	3.68963	2.53193	-6.22155	0
1419332_at	Egfl6	19.3222	-9.80913	-9.51305	0
1450005_x_at	Egfl9	14.1137	-7.56308	-6.55064	0
1420807_a_at	Egfl9	9.36437	-4.80888	-4.55549	0
1427683_at	Egr2	6.51102	-0.59745	-5.91358	0
1427682_a_at	Egr2	5.28813	-0.33873	-4.9494	0
1436329_at	Egr3	7.7036	3.12399	-10.8276	0
1459823_at	Ehd2	4.76867	-3.47322	-1.29545	0
1419475_a_at	Ehf	-12.6113	8.80974	3.80152	0
1419474_a_at	Ehf	-15.9485	11.3547	4.59382	0
1451375_at	Ehf	-21.2124	13.7427	7.46973	0
1434593_at	Eif5a2	14.4941	-6.50927	-7.9848	0
1419555_at	Elf5	-4.77824	4.81112	-0.0328809	0
1448797_at	Elk3	6.03606	-3.07978	-2.95628	0
1450744_at	Ell2	-7.0391	3.87211	3.16699	0
1433730_at	Elmod2	12.6854	-13.4801	0.794722	0
1420855_at	Eln	8.96678	-4.24369	-4.72309	0
1451308_at	Elovl4	20.6861	-9.06127	-11.6248	0
1424306_at	Elovl4	17.5541	-8.22714	-9.327	0
1440312_at	Elovl7	-6.28665	2.4171	3.86954	0
1440354_at	Elovl7	-8.52522	2.72819	5.79703	0
1441891_x_at	Elovl7	-9.02884	4.22228	4.80657	0
1424098_at	Elovl7	-10.3979	4.63782	5.76008	0
1424097_at	Elovl7	-12.4022	5.40106	7.00112	0
1415857_at	Emb	6.63017	-6.88063	0.250455	0
1415856_at	Emb	6.57092	-6.50494	-0.0659829	0
1449581_at	Emid1	7.22536	1.10969	-8.33505	0
1428321_at	Eml1	8.07465	-4.55802	-3.51663	0
1437790_at	Eml5	-5.79199	10.1388	-4.34683	0
1450061_at	Enc1	9.33296	0.860153	-10.1931	0
1420965_a_at	Enc1	6.71179	0.747605	-7.4594	0
1459546_s_at	Enpp1	14.1865	1.7699	-15.9564	0
1419276_at	Enpp1	4.85012	1.79515	-6.64527	0
1448136_at	Enpp2	6.16544	-2.88413	-3.28131	0
1452384_at	Enpp3	-3.74925	5.32114	-1.57189	0
1439260_a_at	Enpp3	-3.92583	6.43748	-2.51165	0
1427302_at	Enpp3	-5.16984	6.2102	-1.04036	0
1450939_at	Entpd1	7.59025	-0.722912	-6.86734	0
1423326_at	Entpd1	7.0016	0.358617	-7.36021	0
1434049_at	Entpd3	-7.47709	-0.242771	7.71986	0
1435436_at	Epas1	12.6377	-0.767518	-11.8702	0
1433490_s_at	Epb4.1l2	5.19932	0.0918657	-5.29119	0
1419062_at	Epb4.1l3	5.85299	-11.756	5.90302	0
1426010_a_at	Epb4.1l3	3.82711	-8.33829	4.51118	0
1449167_at	Epb4.1l4a	0.780882	6.09271	-6.87359	0
1425199_a_at	Epb4.1l5	-8.21455	2.49727	5.71728	0
1450380_at	Epdr2	11.4713	-15.1023	3.63101	0
1449994_at	Epgn	-4.01494	-0.595559	4.6105	0
1429021_at	Epha4	12.1836	2.24576	-14.4293	0
1421928_at	Epha4	7.1597	-1.47085	-5.68884	0
1443485_at	Epha7	11.1657	2.00198	-13.1677	0
1451991_at	Epha7	5.23471	-1.01943	-4.21527	0
1455188_at	Ephb1	14.0413	-6.95383	-7.08751	0
1418051_at	Ephb6	4.39257	-6.51629	2.12372	0
1422438_at	Ephx1	4.66536	1.3831	-6.04846	0
1419251_at	Eps15	-7.0069	-2.49547	9.50237	0
1422824_s_at	Eps8	8.13993	-12.3917	4.25175	0
1422823_at	Eps8	3.48184	-5.57585	2.094	0
1425733_a_at	Eps8	3.37896	-4.99821	1.61924	0
1452087_at	Epsti1	-3.71571	4.26563	-0.549918	0
1434606_at	Erbb3	-18.0183	10.0509	7.96732	0
1449280_at	Esm1	-8.11538	7.76055	0.354826	0
1435663_at	Esr1	-3.90885	-3.51211	7.42096	0
1460591_at	Esr1	-10.3104	-8.01526	18.3256	0
1455267_at	Esrrg	-8.58059	2.65212	5.92848	0
1422607_at	Etv1	5.92739	-4.59041	-1.33698	0
1450684_at	Etv1	5.57953	-3.65164	-1.92789	0
1428142_at	Etv5	6.94345	-2.52675	-4.4167	0
1448876_at	Evc	5.40361	-3.15943	-2.24418	0
1419133_at	Evpl	-6.37903	0.737766	5.64126	0
1460576_at	Exoc6	-6.54852	2.78178	3.76674	0
1417160_s_at	Expi	-5.74873	4.13835	1.61038	0
1417730_at	Ext1	7.09968	-3.61223	-3.48744	0
1457424_at	Eya1	12.398	-5.54921	-6.84882	0
1424127_at	Eya2	6.69779	-6.22784	-0.469945	0
1450852_s_at	F2r	8.42444	2.26959	-10.694	0
1437308_s_at	F2r	6.80002	2.20934	-9.00937	0
1443904_at	Fads6	-4.11691	-3.21211	7.32902	0
1434278_at	Fas	-3.14662	4.39731	-1.25069	0
1454904_at	Fas	-3.54027	4.61292	-1.07265	0
1460574_at	Fat4	4.21124	1.46413	-5.67537	0
1457135_at	Fath2	8.95083	-2.08741	-6.86342	0
1422540_at	Fbln1	9.34842	-5.10997	-4.23846	0
1451119_a_at	Fbln1	6.55577	-4.33242	-2.22335	0
1423407_a_at	Fbln2	10.0783	-4.73939	-5.33891	0
1460208_at	Fbn1	14.4542	-7.37116	-7.08306	0
1425896_a_at	Fbn1	7.13197	-3.54722	-3.58475	0
1454830_at	Fbn2	6.32095	2.51417	-8.83512	0
1427004_at	Fbxo2	-1.92708	-4.64253	6.56961	0
1417501_at	Fbxo6b	-8.96024	-3.34124	12.3015	0
1426872_at	Fcgbp	-6.60379	5.8184	0.785396	0
1435477_s_at	Fcgr2b	6.67224	-3.18717	-3.48507	0
1416978_at	Fcgrt	6.23647	-10.2124	3.97596	0
1453794_at	Fer1l4	-7.07163	-6.72872	13.8003	0
1428079_at	Fgb	-4.0817	-3.28946	7.37117	0
1433398_at	Fgd3	-10.3095	9.02112	1.28834	0
1423136_at	Fgf1	7.56459	-9.20785	1.64326	0
1418497_at	Fgf13	0.101259	-6.4594	6.35814	0
1458830_at	Fgf14	7.94556	-3.85896	-4.08659	0
1433489_s_at	Fgfr2	2.04689	-6.0862	4.03931	0
1420847_a_at	Fgfr2	1.47955	-5.37241	3.89286	0
1447878_s_at	Fgfrl1	8.45482	-6.3717	-2.08312	0
1451912_a_at	Fgfrl1	7.60892	-5.0315	-2.57743	0
1416025_at	Fgg	-0.0919158	-3.77589	3.86781	0
1425893_a_at	Fhit	6.88668	-6.44954	-0.437133	0
1435551_at	Fhod3	8.72325	-0.585251	-8.138	0
1436650_at	Filip1	7.01218	-3.81848	-3.19369	0
1421222_at	Fip1l1	-6.90652	0.764322	6.1422	0
1449632_s_at	Fkbp10	9.48909	-6.92499	-2.5641	0
1415951_at	Fkbp10	7.11167	-5.49829	-1.61337	0
1433481_at	Fkbp14	9.08391	-11.14	2.05611	0
1416803_at	Fkbp7	7.06662	-4.39477	-2.67185	0
1437687_x_at	Fkbp9	7.37403	-6.52306	-0.850969	0
1423677_at	Fkbp9	5.8085	-5.50644	-0.302059	0
1426677_at	Flna	6.54414	-2.59747	-3.94667	0
1429310_at	Flrt3	0.332139	6.09136	-6.4235	0
1453102_at	Flrt3	-0.128303	5.7932	-5.66489	0
1438966_x_at	Fmod	20.937	-10.6836	-10.2534	0
1456084_x_at	Fmod	17.6246	-9.1632	-8.4614	0
1415939_at	Fmod	17.2849	-8.33351	-8.95135	0
1437685_x_at	Fmod	12.1937	-6.35068	-5.84298	0
1437324_x_at	Fmod	11.7893	-5.84631	-5.94294	0
1437718_x_at	Fmod	11.5335	-5.85636	-5.67719	0
1426642_at	Fn1	6.26159	-3.7304	-2.53119	0
1431226_a_at	Fndc4	9.10892	-1.8006	-7.30832	0
1449012_s_at	Fndc4	6.45196	-1.71809	-4.73386	0
1450995_at	Folr1	-4.69005	2.80816	1.88189	0
1451648_a_at	Folr2	-3.49518	-3.55753	7.05271	0
1418496_at	Foxa1	-11.1623	0.88073	10.2816	0
1419486_at	Foxc1	-0.878136	7.06913	-6.191	0
1419485_at	Foxc1	-1.18526	5.3297	-4.14444	0
1457038_at	Frem2	8.71684	-3.50724	-5.2096	0
1434285_at	Frmd4a	7.34675	0.641132	-7.98788	0
1415758_at	Fryl	7.68144	-3.78525	-3.89619	0
1416514_a_at	Fscn1	9.44876	-1.15388	-8.29488	0
1434458_at	Fst	4.30209	-4.06283	-0.23926	0
1416221_at	Fstl1	25.0729	-13.6853	-11.3876	0
1448259_at	Fstl1	14.4265	-8.356	-6.07052	0
1439191_at	Fstl1	6.14185	-3.71743	-2.42442	0
1435308_at	Fut9	-2.56694	6.26754	-3.7006	0
1419379_x_at	Fxyd2	-7.32983	-5.86242	13.1923	0
1419378_a_at	Fxyd2	-9.2055	-8.32135	17.5268	0
1456601_x_at	Fxyd2	-19.4728	-15.3081	34.7809	0
1418296_at	Fxyd5	-2.91922	-2.54644	5.46566	0
1448765_at	Fyn	8.61368	-2.91557	-5.69811	0
1417558_at	Fyn	5.2845	-1.33848	-3.94602	0
1437284_at	Fzd1	5.46221	1.13288	-6.59509	0
1418534_at	Fzd2	16.8976	-10.2521	-6.64558	0
1421157_at	Fzd3	20.2354	-9.02623	-11.2092	0
1449730_s_at	Fzd3	8.05115	-2.79765	-5.2535	0
1450044_at	Fzd7	11.1937	-0.960042	-10.2336	0
1423348_at	Fzd8	5.90937	0.948714	-6.85808	0
1416804_at	G430002G23Rik	4.12251	-5.25137	1.12886	0
1448467_a_at	G430002G23Rik	4.01005	-5.14746	1.1374	0
1448354_at	G6pdx	-5.41716	-2.04881	7.46597	0
1457898_at	Ga17	14.8422	-7.81309	-7.02906	0
1457587_at	Ga17	11.1506	-5.17957	-5.97108	0
1445837_at	Ga17	6.35379	-2.96707	-3.38673	0
1446537_at	Ga17	5.74856	-2.7441	-3.00446	0
1419829_a_at	Gab2	-8.551	6.14805	2.40295	0
1455021_at	Gabbr1	4.56155	-5.9587	1.39715	0
1424647_at	Gabrp	-3.41686	7.26171	-3.84485	0
1416561_at	Gad1	-6.59695	11.9677	-5.37075	0
1449773_s_at	Gadd45b	6.84315	-1.90394	-4.93922	0
1453851_a_at	Gadd45g	2.26272	-7.76922	5.5065	0
1455915_at	Galnt4	5.2204	1.90008	-7.12049	0
1454780_at	Galntl4	8.91009	-4.06906	-4.84103	0
1434754_at	Garnl4	1.53149	3.72202	-5.25351	0
1416855_at	Gas1	9.49164	-2.98796	-6.50369	0
1448494_at	Gas1	8.93461	-3.72158	-5.21303	0
1417399_at	Gas6	4.81397	1.53951	-6.35348	0
1437252_at	Gats	1.89086	-6.09549	4.20463	0
1451451_at	Gca	-8.80858	4.50188	4.30669	0
1424698_s_at	Gca	-11.3135	5.75825	5.5553	0
1429033_at	Gcc1	6.8606	-2.85806	-4.00253	0
1455959_s_at	Gclc	-5.56006	0.116127	5.44393	0
1425503_at	Gcnt2	1.78152	-6.27372	4.4922	0
1424077_at	Gdpd1	-5.08125	1.23713	3.84412	0
1424076_at	Gdpd1	-13.3194	3.79165	9.52773	0
1418753_at	Gfpt2	1.61703	-5.02158	3.40454	0
1439015_at	Gfra1	16.3249	-9.08667	-7.23825	0
1433716_x_at	Gfra2	16.0062	-4.57498	-11.4312	0
1459847_x_at	Gfra2	8.47768	-3.68643	-4.79125	0
1448485_at	Ggt1	9.39425	-14.8016	5.4074	0
1417178_at	Gipc2	-4.02698	-4.06616	8.09314	0
1438945_x_at	Gja1	4.90208	-0.0945907	-4.80749	0
1437992_x_at	Gja1	4.56789	0.184006	-4.75189	0
1415800_at	Gja1	4.52879	-0.0323424	-4.49644	0
1449094_at	Gja7	8.54225	-5.49823	-3.04402	0
1423271_at	Gjb2	-3.65515	3.61344	0.0417171	0
1416715_at	Gjb3	2.72558	-5.31682	2.59124	0
1422179_at	Gjb4	0.481128	-4.81027	4.32914	0
1459850_x_at	Glrb	8.56369	-2.73475	-5.82894	0
1422504_at	Glrb	6.42446	-2.52148	-3.90298	0
1437930_at	Glt25d2	8.97116	-4.53934	-4.43181	0
1456335_at	Gm106	13.8653	-4.37201	-9.49331	0
1457429_s_at	Gm106	10.9339	-2.87635	-8.05751	0
1436115_at	Gm266	-5.13047	11.5859	-6.45539	0
1448571_a_at	Gmfb	-6.05882	3.63419	2.42463	0
1448570_at	Gmfb	-7.27073	3.7999	3.47082	0
1449848_at	Gna14	-7.31303	3.23762	4.07541	0
1420385_at	Gna14	-7.49463	2.88709	4.60754	0
1434440_at	Gnai1	7.50479	-2.89745	-4.60734	0
1454959_s_at	Gnai1	4.33695	-0.911704	-3.42525	0
1422208_a_at	Gnb5	-4.18102	-4.59488	8.7759	0
1428156_at	Gng2	5.28734	-4.10565	-1.18169	0
1428875_at	Golph4	5.81696	1.34147	-7.15843	0
1450970_at	Got1	-4.99518	-0.875546	5.87072	0
1417389_at	Gpc1	2.10051	-5.52682	3.4263	0
1450990_at	Gpc3	6.58058	-3.67025	-2.91034	0
1421088_at	Gpc4	10.6792	1.93248	-12.6117	0
1443620_at	Gpc4	10.2388	-4.19987	-6.03898	0
1428774_at	Gpc6	15.6448	-5.89071	-9.75409	0
1419688_at	Gpc6	6.93302	-2.50598	-4.42704	0
1439489_at	Gpr120	-6.55101	-4.626	11.177	0
1426782_at	Gpr125	8.48979	-6.16291	-2.32688	0
1437409_s_at	Gpr126	2.1041	-6.87582	4.77172	0
1439255_s_at	Gpr137b	-0.0799778	-5.41718	5.49716	0
1426973_at	Gpr153	10.9691	-7.56143	-3.4077	0
1436459_at	Gpr161	12.0954	-4.88463	-7.21073	0
1435948_at	Gpr178	-6.4972	0.72001	5.77719	0
1439795_at	Gpr64	6.44277	0.902469	-7.34524	0
1420364_at	Gpr87	6.29743	-3.12104	-3.17639	0
1434073_at	Gprasp1	6.9715	-0.0511116	-6.92039	0
1424613_at	Gprc5b	7.95791	-2.11351	-5.8444	0
1449514_at	Gprk5	5.86783	1.22656	-7.09438	0
1423690_s_at	Gpsm1	3.65423	-5.07163	1.4174	0
1424895_at	Gpsm2	3.96455	-0.107012	-3.85754	0
1418396_at	Gpsm3	-4.46792	-3.16066	7.62858	0
1449106_at	Gpx3	-6.64393	-3.7255	10.3694	0
1417836_at	Gpx7	12.217	-6.42807	-5.78895	0
1441894_s_at	Grasp	15.7181	1.79512	-17.5133	0
1460206_at	Grasp	6.70354	1.12547	-7.82901	0
1417673_at	Grb14	2.77985	-8.60574	5.82589	0
1448227_at	Grb7	-12.5304	6.87423	5.65618	0
1424030_at	Grhl1	-7.06251	3.54916	3.51335	0
1435951_at	Grip1	2.08028	4.45208	-6.53236	0
1452262_at	Grpel2	-8.53031	4.6995	3.8308	0
1436256_at	Grpel2	-8.72891	3.72809	5.00082	0
1455476_a_at	Gse1	-7.4103	-1.84081	9.2511	0
1415812_at	Gsn	2.87202	-6.08647	3.21445	0
1456312_x_at	Gsn	2.46854	-5.93051	3.46198	0
1448330_at	Gstm1	7.9116	-4.58809	-3.32351	0
1416416_x_at	Gstm1	7.24753	-3.75467	-3.49286	0
1416411_at	Gstm2	6.60601	-10.3797	3.77373	0
1418186_at	Gstt1	7.57563	-3.97148	-3.60415	0
1417883_at	Gstt2	-7.60204	1.08651	6.51552	0
1452905_at	Gtl2	9.70657	-5.55611	-4.15046	0
1436713_s_at	Gtl2	6.79002	-3.35374	-3.43628	0
1439380_x_at	Gtl2	6.44486	-2.71055	-3.73431	0
1452183_a_at	Gtl2	5.73847	-3.17695	-2.56152	0
1434141_at	Gucy1a3	8.09294	-4.07363	-4.01932	0
1420872_at	Gucy1b3	16.2599	-7.39969	-8.86026	0
1434423_at	Gulp1	9.37046	1.50446	-10.8749	0
1453771_at	Gulp1	3.40426	1.05005	-4.45431	0
1423878_at	Gypc	11.005	-5.47037	-5.53468	0
1421358_at	H2-M3	3.57181	-7.57236	4.00056	0
1418734_at	H2-Q1	-8.2292	0.641007	7.58819	0
1418536_at	H2-Q8	-5.69063	1.66039	4.03024	0
1452145_at	H6pd	1.10475	-4.76121	3.65645	0
1420590_at	Has1	5.69708	-2.97301	-2.72407	0
1418678_at	Has2	21.3246	-13.4194	-7.90521	0
1449169_at	Has2	8.86436	-5.68252	-3.18185	0
1417714_x_at	Hba-a1	-1.74492	-2.63946	4.38438	0
1446269_at	Hbp1	-9.11662	3.25268	5.86394	0
1435977_at	Hdgfrp3	19.9085	-9.65818	-10.2504	0
1450924_at	Hdgfrp3	10.8527	-4.87633	-5.97632	0
1423252_at	Hdgfrp3	8.57323	-4.7781	-3.79513	0
1449024_a_at	Hexa	4.81298	-4.9493	0.136316	0
1451866_a_at	Hgf	20.2053	-10.8852	-9.32001	0
1442884_at	Hgf	7.61556	-4.07332	-3.54224	0
1434557_at	Hip1	4.01281	-3.93535	-0.0774625	0
1428433_at	Hipk2	-13.1298	0.24082	12.8889	0
1416101_a_at	Hist1h1c	-5.56596	0.885091	4.68087	0
1436994_a_at	Hist1h1c	-6.5027	1.96486	4.53784	0
1452540_a_at	Hist1h2bp	-5.04675	1.19913	3.84762	0
1428014_at	Hist1h4h	-5.83915	-0.899494	6.73864	0
1424854_at	Hist1h4i	-6.30262	1.55545	4.74717	0
1418367_x_at	Hist2h2aa1	-7.20662	-1.33776	8.54438	0
1418366_at	Hist2h2aa1	-13.2588	-1.41015	14.669	0
1422155_at	Hist2h3c2	-3.89295	-0.706235	4.59919	0
1438532_at	Hmcn1	9.21308	-4.57567	-4.63741	0
1434913_at	Hmgcll1	5.73837	-2.87087	-2.8675	0
1438018_at	Hook1	-6.91936	4.8933	2.02606	0
1448881_at	Hp	-4.76184	1.71497	3.04687	0
1433987_at	Hpcal4	7.3612	-4.35659	-3.00461	0
1433977_at	Hs3st3b1	7.02471	-0.224751	-6.79996	0
1459646_at	Hs3st6	-0.382885	-3.76102	4.14391	0
1450047_at	Hs6st2	26.6959	-14.4905	-12.2054	0
1416968_a_at	Hsd3b7	-5.27232	-3.60573	8.87805	0
1417101_at	Hspa2	6.51068	-2.83579	-3.67489	0
1417013_at	Hspb8	6.67959	-10.0794	3.39981	0
1417014_at	Hspb8	2.71157	-4.45927	1.7477	0
1418670_s_at	Hspg2	10.6965	-2.3211	-8.37537	0
1440166_x_at	Htr1d	7.33242	-4.47649	-2.85593	0
1422290_at	Htr1d	6.05229	-4.28865	-1.76364	0
1443365_at	Htr4	-2.99374	-2.5355	5.52925	0
1438251_x_at	Htra1	16.5956	-5.58267	-11.013	0
1416749_at	Htra1	13.5773	-4.06253	-9.51472	0
1418260_at	Hunk	10.2908	-3.35488	-6.93592	0
1431644_a_at	Ica1	-5.04453	2.07797	2.96656	0
1417901_a_at	Ica1	-9.8688	4.29907	5.56974	0
1424067_at	Icam1	6.05805	1.73743	-7.79547	0
1416630_at	Id3	2.48072	-4.8869	2.40618	0
1423260_at	Id4	16.7042	-7.20035	-9.50387	0
1423259_at	Id4	13.6399	-3.89087	-9.74899	0
1450928_at	Id4	12.2981	-4.40017	-7.89794	0
1438441_at	Id4	9.29602	-2.87129	-6.42473	0
1426276_at	Ifih1	-7.93553	4.35093	3.5846	0
1424254_at	Ifitm1	5.3368	-3.69534	-1.64145	0
1423754_at	Ifitm3	5.31961	-6.10293	0.783322	0
1427568_a_at	Ift80	5.48487	-5.43297	-0.0519093	0
1419286_s_at	Ift81	7.93705	-5.81659	-2.12046	0
1449407_at	Ift81	5.86352	-3.7302	-2.13333	0
1452982_at	Igf1r	3.70288	1.35221	-5.05509	0
1426565_at	Igf1r	3.13767	1.90916	-5.04683	0
1439764_s_at	Igf2bp2	-4.52931	0.528996	4.00032	0
1454159_a_at	Igfbp2	14.3226	-6.61907	-7.70348	0
1423062_at	Igfbp3	13.8236	-6.63276	-7.19086	0
1458268_s_at	Igfbp3	11.5157	-5.81319	-5.70252	0
1421992_a_at	Igfbp4	7.52815	-3.71956	-3.80859	0
1423756_s_at	Igfbp4	6.22398	-2.88615	-3.33783	0
1437405_a_at	Igfbp4	5.39323	-2.60555	-2.78767	0
1452114_s_at	Igfbp5	3.74622	1.58474	-5.33097	0
1417933_at	Igfbp6	6.30875	-4.2645	-2.04426	0
1423584_at	Igfbp7	10.3769	-4.47429	-5.90257	0
1423585_at	Igfbp7	6.66375	-3.61068	-3.05307	0
1417376_a_at	Igsf4a	4.62337	1.4236	-6.04698	0
1417377_at	Igsf4a	3.57155	1.46536	-5.03691	0
1417378_at	Igsf4a	3.45498	1.76076	-5.21574	0
1426263_at	Igsf4c	-5.79552	2.2303	3.56523	0
1451775_s_at	Il13ra1	-1.75861	-4.43847	6.19708	0
1431693_a_at	Il17b	40.9698	-21.4071	-19.5627	0
1417932_at	Il18	0.0386327	-8.42239	8.38376	0
1421628_at	Il18r1	-4.62166	0.76546	3.8562	0
1419529_at	Il23a	-4.51673	4.81249	-0.295763	0
1420437_at	Indo	-4.68703	-4.18548	8.8725	0
1450760_a_at	Ing3	-4.21848	7.84188	-3.6234	0
1426858_at	Inhbb	-7.09196	1.85572	5.23624	0
1460394_a_at	Inppl1	-3.83454	-4.00473	7.83927	0
1436507_at	Irak2	-6.62032	6.0146	0.605721	0
1421173_at	Irf4	-2.47458	-4.42645	6.90103	0
1419539_at	Irx4	26.6032	-12.6775	-13.9258	0
1419569_a_at	Isg20	-4.99194	-2.82587	7.81781	0
1418450_at	Islr	6.64445	-3.5313	-3.11315	0
1455251_at	Itga1	7.33658	-3.53482	-3.80176	0
1454966_at	Itga8	3.52517	0.66693	-4.1921	0
1460285_at	Itga9	14.2086	-7.50524	-6.70334	0
1450029_s_at	Itga9	7.64516	-3.89244	-3.75272	0
1436223_at	Itgb8	1.26327	3.43877	-4.70205	0
1417618_at	Itih2	-2.37936	-2.36053	4.73989	0
1423608_at	Itm2a	9.24526	-0.919765	-8.3255	0
1415961_at	Itm2c	6.06096	-6.67218	0.611211	0
1435272_at	Itpkb	6.44135	-0.846928	-5.59442	0
1434070_at	Jag1	8.47316	-9.61367	1.14051	0
1421106_at	Jag1	7.40858	-8.23339	0.824807	0
1426431_at	Jag2	10.1336	-5.77872	-4.35492	0
1426430_at	Jag2	7.8126	-4.45935	-3.35325	0
1449408_at	Jam2	7.28658	-3.07351	-4.21307	0
1451407_at	Jam4	-8.29855	5.59703	2.70151	0
1449046_a_at	Josd2	5.55009	-2.00786	-3.54222	0
1455404_at	Jph2	8.23211	-4.39356	-3.83855	0
1436528_at	Kazald1	11.2793	-8.26669	-3.01262	0
1435465_at	Kbtbd11	4.7102	-1.2548	-3.4554	0
1434639_at	Kbtbd9	14.2029	-6.547	-7.65595	0
1435994_at	Kcnh1	1.47711	-5.3296	3.85249	0
1449158_at	Kcnk2	7.19592	-3.62392	-3.572	0
1421852_at	Kcnk5	-6.07325	8.23891	-2.16566	0
1421400_at	Kcnmb1	8.35001	-4.03597	-4.31404	0
1435945_a_at	Kcnn4	-3.91873	4.28281	-0.364082	0
1457799_at	Kcns3	-5.98365	-4.68576	10.6694	0
1435339_at	Kctd15	9.73317	-4.63845	-5.09472	0
1420537_at	Kctd4	8.45855	-3.92893	-4.52962	0
1441801_at	Kctd4	7.04815	-3.54209	-3.50606	0
1455746_at	Kif13a	7.00449	-7.79907	0.794578	0
1455266_at	Kif5c	-0.538237	-4.88718	5.42542	0
1452728_at	Kirrel3	7.85785	-3.20078	-4.65707	0
1415900_a_at	Kit	-3.26378	4.97896	-1.71517	0
1452514_a_at	Kit	-6.01956	6.97008	-0.950517	0
1455521_at	Klf12	-0.380696	7.99137	-7.61067	0
1426988_at	Klhdc5	6.20178	-3.54213	-2.65965	0
1435743_at	Klhl23	5.42312	-1.69601	-3.72711	0
1460347_at	Krt14	7.72307	-0.591462	-7.13161	0
1423935_x_at	Krt14	7.06412	-0.504237	-6.55988	0
1422667_at	Krt15	21.41	-14.8515	-6.55845	0
1423227_at	Krt17	6.58242	-2.68824	-3.89417	0
1448169_at	Krt18	-9.24376	3.87152	5.37224	0
1417156_at	Krt19	-23.8832	8.17473	15.7085	0
1418213_at	Krt23	9.49959	-1.89448	-7.60512	0
1418735_at	Krt4	-3.08531	-1.7446	4.82991	0
1438394_x_at	Krt4	-3.43277	-1.9173	5.35006	0
1430208_at	Krt42	8.45212	-4.6813	-3.77082	0
1424096_at	Krt5	28.5117	-14.4073	-14.1044	0
1422784_at	Krt6a	-1.95435	-2.36006	4.31441	0
1427700_x_at	Krt6a	-2.31054	-2.89167	5.2022	0
1422783_a_at	Krt6a	-2.47779	-2.57276	5.05056	0
1423952_a_at	Krt7	-8.74409	0.805207	7.93889	0
1435989_x_at	Krt8	-8.28788	3.23407	5.05381	0
1423691_x_at	Krt8	-12.5495	4.47864	8.07087	0
1420647_a_at	Krt8	-13.4088	5.09634	8.3125	0
1455434_a_at	Ktn1	-2.76069	-7.54901	10.3097	0
1440958_at	L3mbtl2	6.07262	0.248896	-6.32152	0
1418449_at	Lad1	-6.04397	1.3093	4.73467	0
1418153_at	Lama1	11.1699	-2.76091	-8.40902	0
1426285_at	Lama2	6.4538	-3.07024	-3.38356	0
1427512_a_at	Lama3	11.7995	-3.17676	-8.62277	0
1424113_at	Lamb1-1	4.43558	-0.34985	-4.08573	0
1424114_s_at	Lamb1-1	4.23613	-0.537175	-3.69896	0
1417812_a_at	Lamb3	5.60001	-1.84053	-3.75948	0
1423885_at	Lamc1	10.8032	-10.7457	-0.0574986	0
1418400_at	Larp6	6.26978	-4.2376	-2.03219	0
1455470_x_at	Lasp1	-6.09942	-0.828613	6.92803	0
1460173_at	Lasp1	-9.59193	0.42898	9.16295	0
1434418_at	Lass6	3.91136	-9.30122	5.38985	0
1443779_s_at	Lcor	-7.87878	4.76496	3.11382	0
1448160_at	Lcp1	-6.80089	3.45348	3.34741	0
1415983_at	Lcp1	-9.17765	5.43068	3.74697	0
1448237_x_at	Ldhb	3.46841	1.332	-4.80041	0
1460258_at	Lect1	-5.29248	8.8897	-3.59722	0
1452752_at	Lepre1	12.6944	-7.12431	-5.57005	0
1421462_a_at	Lepre1	11.2971	-5.99844	-5.29862	0
1449531_at	Leprel2	11.8386	-8.3068	-3.53175	0
1419573_a_at	Lgals1	9.78281	-4.67311	-5.1097	0
1455439_a_at	Lgals1	8.95663	-4.10546	-4.85116	0
1445626_at	Lgals3	-6.78809	2.69582	4.09227	0
1426808_at	Lgals3	-7.1059	2.83559	4.2703	0
1422308_a_at	Lgals7	11.3062	-5.8028	-5.50338	0
1421217_a_at	Lgals9	3.10049	-4.19765	1.09716	0
1433891_at	Lgr4	7.89488	0.981316	-8.8762	0
1450988_at	Lgr5	4.81653	-1.69511	-3.12142	0
1436218_at	Lgr6	5.74485	1.5784	-7.32325	0
1433776_at	Lhfp	11.9606	-5.01653	-6.94404	0
1434130_at	Lhfpl2	2.98847	3.27728	-6.26575	0
1434129_s_at	Lhfpl2	1.95743	3.24435	-5.20179	0
1425107_a_at	Lifr	5.18293	-7.11302	1.9301	0
1450207_at	Lifr	3.56386	-6.48865	2.92479	0
1450188_s_at	Lipg	4.67097	-1.65831	-3.01266	0
1457026_at	Liph	-5.92998	3.30933	2.62064	0
1436546_at	Lix1l	10.3405	-2.45806	-7.88247	0
1433812_at	Lix1l	7.18737	-2.11666	-5.07071	0
1418478_at	Lmo1	25.1421	-10.714	-14.428	0
1420981_a_at	Lmo4	5.13961	4.21059	-9.35021	0
1455056_at	Lmo7	-4.39097	-4.41212	8.8031	0
1427485_at	Lmod1	8.58615	-3.56493	-5.02121	0
1450251_a_at	Lnx1	-5.17955	1.17039	4.00916	0
1455825_s_at	Lnx1	-7.43899	1.85399	5.585	0
1435705_at	LOC232875	-7.59009	-1.49189	9.08198	0
1439560_x_at	LOC432995	-10.9009	4.57736	6.32351	0
1443941_at	LOC433886	-8.38551	3.33255	5.05296	0
1456130_at	LOC553091	5.19656	-2.78592	-2.41064	0
1428301_at	LOC554327	12.3941	-8.17989	-4.21417	0
1452731_x_at	LOC554327	9.85987	-6.7908	-3.06908	0
1457349_at	LOC639426	-3.4996	-2.47312	5.97273	0
1437893_at	LOC665270	-3.61788	4.03817	-0.420293	0
1443939_at	LOC666048	5.96698	-2.51352	-3.45347	0
1454752_at	LOC666794	5.17972	-4.83111	-0.348608	0
1448083_at	LOC675405	5.48144	-5.64989	0.168451	0
1435758_at	LOC675709	8.20063	0.288417	-8.48905	0
1431688_at	LOC73899	-4.08297	4.96275	-0.879781	0
1451978_at	Loxl1	7.25777	-3.64581	-3.61196	0
1431004_at	Loxl2	8.44675	-5.03556	-3.41119	0
1418269_at	Loxl3	12.6736	-5.91145	-6.76212	0
1428523_at	Lphn3	9.65637	-1.4815	-8.17487	0
1452819_at	Lphn3	9.48498	0.583356	-10.0683	0
1460440_at	Lphn3	6.45084	1.37709	-7.82793	0
1439313_at	Lphn3	5.86626	-0.131348	-5.73491	0
1447551_x_at	Lphn3	5.36008	1.10565	-6.46573	0
1449099_at	Lrba	-14.4854	4.33465	10.1507	0
1417290_at	Lrg1	-5.50858	2.84551	2.66307	0
1434210_s_at	Lrig1	5.8937	0.144562	-6.03827	0
1430555_s_at	Lrig3	6.87294	-0.549406	-6.32353	0
1430554_at	Lrig3	6.17136	0.0758317	-6.24719	0
1448655_at	Lrp1	5.73155	-4.26673	-1.46481	0
1433864_at	Lrp12	6.74466	-2.10207	-4.64259	0
1452148_at	Lrpap1	6.98088	-4.1325	-2.84838	0
1423614_at	Lrrc8c	8.84575	-4.68721	-4.15855	0
1455398_at	Lrrc8c	8.25768	-4.64421	-3.61347	0
1438445_at	Lrrc8e	-3.33701	-1.49546	4.83247	0
1456008_at	Lrrc8e	-4.92499	-1.27433	6.19933	0
1431394_a_at	Lrrk2	5.74819	-2.55336	-3.19483	0
1418061_at	Ltbp2	18.0608	-1.82693	-16.2338	0
1436665_a_at	Ltbp4	4.54918	-2.7451	-1.80407	0
1450009_at	Ltf	-5.36036	4.01123	1.34912	0
1460300_a_at	Ltk	-6.02596	3.49353	2.53243	0
1423607_at	Lum	5.71623	-3.16527	-2.55096	0
1417185_at	Ly6a	-6.23691	-1.25541	7.49232	0
1421571_a_at	Ly6c	-2.78204	-2.79054	5.57258	0
1416930_at	Ly6d	-7.07445	-0.708209	7.78266	0
1452855_at	Ly6k	-3.37311	-3.95859	7.3317	0
1449874_at	Ly96	-7.23795	3.42584	3.8121	0
1451318_a_at	Lyn	-5.50312	6.19327	-0.69015	0
1417283_at	Lynx1	7.48667	-6.20884	-1.27783	0
1441952_x_at	Lynx1	5.3328	-5.40925	0.0764556	0
1424911_a_at	Lyzl4	-5.24315	-0.222921	5.46607	0
1447849_s_at	Maf	21.2472	-9.72531	-11.5219	0
1456060_at	Maf	15.109	-3.48238	-11.6266	0
1435828_at	Maf	8.30711	-4.29862	-4.00849	0
1444073_at	Maf	6.24726	-2.56534	-3.68193	0
1450062_a_at	Maged1	9.89045	-9.62051	-0.269948	0
1422431_at	Magee1	9.61816	-3.4097	-6.20847	0
1454855_at	Magi2	8.46758	-4.95434	-3.51324	0
1435461_at	Magi3	-5.55301	5.18889	0.364119	0
1417275_at	Mal	-8.24165	3.07062	5.17103	0
1427042_at	Mal2	-19.8926	9.8501	10.0425	0
1429060_at	Malat1	7.01076	-4.19906	-2.8117	0
1453152_at	Mamdc2	14.4866	-6.38912	-8.09751	0
1417111_at	Man1a	2.39603	-6.73991	4.34388	0
1417110_at	Man1a	2.02938	-5.51912	3.48975	0
1435203_at	Man2a2	8.46149	-8.89931	0.437825	0
1450626_at	Manba	-15.2604	1.31176	13.9486	0
1423284_at	Mansc1	-7.89892	3.8655	4.03342	0
1434354_at	Maob	10.4073	-4.82067	-5.58659	0
1426850_a_at	Map2k6	4.55271	-0.787395	-3.76531	0
1455684_at	Map3k9	-6.07002	2.97167	3.09835	0
1449283_a_at	Mapk12	-9.89484	2.74548	7.14936	0
1435367_at	Mapk4	-3.93545	5.8802	-1.94475	0
1455028_at	Mapt	10.8106	-3.82397	-6.98662	0
1425511_at	Mark1	19.8933	-5.13261	-14.7607	0
1449630_s_at	Mark1	13.0993	-5.54512	-7.55416	0
1419834_x_at	Mark1	9.35882	-4.26251	-5.09631	0
1425510_at	Mark1	8.29434	-3.6518	-4.64253	0
1439381_x_at	Marveld1	5.72895	-2.24612	-3.48283	0
1426914_at	Marveld2	-9.22676	4.41376	4.813	0
1451764_at	Marveld3	-11.1859	2.18966	8.99626	0
1453264_at	Marveld3	-16.1812	8.39041	7.7908	0
1455978_a_at	Matn2	30.6858	-14.4198	-16.2661	0
1419442_at	Matn2	8.40865	-4.05491	-4.35374	0
1418464_at	Matn4	6.01393	-3.09685	-2.91708	0
1416904_at	Mbnl1	8.56185	-3.12693	-5.43492	0
1441824_at	Mboat1	-5.06632	2.33703	2.7293	0
1435323_a_at	Mboat1	-22.9826	4.95258	18.03	0
1425264_s_at	Mbp	-10.3026	4.97403	5.32853	0
1416357_a_at	Mcam	5.5828	0.0206777	-5.60347	0
1438081_at	Mcc	-4.14351	6.5056	-2.36209	0
1434140_at	Mcf2l	-4.10646	-0.862289	4.96875	0
1416006_at	Mdk	10.9098	-8.54423	-2.36553	0
1429071_at	Me3	7.65593	-4.21711	-3.43881	0
1452864_at	Med12l	9.7808	-2.86593	-6.91487	0
1451507_at	Mef2c	16.8834	-8.71273	-8.17063	0
1424852_at	Mef2c	12.9006	-7.02447	-5.87614	0
1421027_a_at	Mef2c	5.17208	-2.53389	-2.6382	0
1451506_at	Mef2c	5.14007	-3.00236	-2.13771	0
1450992_a_at	Meis1	1.54554	-4.57872	3.03319	0
1434151_at	Mettl7a	3.88472	-10.0399	6.15522	0
1434150_a_at	Mettl7a	3.49327	-9.70802	6.21475	0
1454858_x_at	Mettl7a	2.15784	-5.8924	3.73457	0
1417359_at	Mfap2	8.5222	-4.53919	-3.98301	0
1428804_at	Mfap3l	4.57493	0.68653	-5.26146	0
1418454_at	Mfap5	5.14378	-2.88584	-2.25794	0
1419755_at	Mfi2	-3.27755	6.50874	-3.23119	0
1428223_at	Mfsd2	6.92033	-9.12245	2.20212	0
1428644_at	Mgat5	-1.49637	-6.41642	7.9128	0
1428643_at	Mgat5	-3.59256	-4.62838	8.22094	0
1450391_a_at	Mgll	3.3479	2.12092	-5.46882	0
1448416_at	Mgp	6.40645	-3.13975	-3.2667	0
1419608_a_at	Mia1	9.13283	-3.74346	-5.38937	0
1429032_at	Micalcl	5.18532	-3.60878	-1.57654	0
1418444_a_at	Mir16	-11.1247	2.464	8.66066	0
1437492_at	Mkx	4.3097	-0.558382	-3.75132	0
1436303_at	Mllt4	-8.09785	5.40726	2.69058	0
1425586_a_at	Mlph	-6.23074	-2.75434	8.98508	0
1449896_at	Mlph	-8.50688	-1.26938	9.77626	0
1423488_at	Mmd	9.75442	-0.474369	-9.28005	0
1423489_at	Mmd	7.88596	-0.810629	-7.07533	0
1422975_at	Mme	4.06314	0.523899	-4.58704	0
1448383_at	Mmp14	5.28908	-11.7066	6.41755	0
1421977_at	Mmp19	8.4745	-4.16918	-4.30531	0
1416136_at	Mmp2	27.5336	-14.8092	-12.7244	0
1439364_a_at	Mmp2	21.2813	-11.4816	-9.79965	0
1417282_at	Mmp23	7.44454	-3.00557	-4.43897	0
1418945_at	Mmp3	5.98505	-3.05016	-2.93489	0
1454867_at	Mn1	8.5903	-3.11711	-5.47319	0
1416632_at	Mod1	-5.49609	3.12678	2.36931	0
1430307_a_at	Mod1	-5.66153	2.87874	2.78279	0
1433180_at	Morn1	-2.25708	-4.46068	6.71777	0
1424124_at	Mospd2	-7.18714	2.88126	4.30589	0
1422643_at	Moxd1	30.9064	-17.5108	-13.3956	0
1416104_at	Mpdu1	-7.27123	3.39771	3.87352	0
1418664_at	Mpdz	4.97106	-0.970147	-4.00092	0
1437250_at	Mreg	8.79043	-0.676892	-8.11354	0
1459665_s_at	Mrvi1	27.8843	-14.596	-13.2883	0
1422245_a_at	Mrvi1	17.0834	-8.25856	-8.8248	0
1454997_at	Msrb3	5.45753	-6.24868	0.791149	0
1449559_at	Msx2	-4.61623	-3.57638	8.19261	0
1422557_s_at	Mt1	5.60034	-4.1465	-1.45384	0
1428942_at	Mt2	6.46028	-5.19692	-1.26336	0
1451838_a_at	Mtac2d1	-3.67799	5.6552	-1.97721	0
1439045_x_at	Mtac2d1	-4.87192	5.89586	-1.02394	0
1434194_at	Mtap2	4.2548	1.6705	-5.92529	0
1422550_a_at	Mtap6	6.64254	-4.28198	-2.36055	0
1440231_at	Mtap9	7.52365	0.884512	-8.40816	0
1460550_at	Mtmr11	4.83614	-5.59507	0.758926	0
1447831_s_at	Mtmr7	-2.51316	-2.9956	5.50875	0
1427025_at	Mtmr7	-3.44596	-7.07648	10.5224	0
1434036_at	Mtss1	6.44726	-12.8099	6.36264	0
1443729_at	Mtss1	-1.5205	-3.5288	5.0493	0
1449199_at	Muc1	-8.3608	7.53971	0.821097	0
1451786_at	Muc20	-5.75223	5.60282	0.149417	0
1438555_x_at	Muc4	-3.68037	5.42468	-1.74432	0
1427398_at	Muc4	-3.90984	5.56189	-1.65205	0
1455238_at	Mum1l1	-4.62881	-0.89754	5.52635	0
1450194_a_at	Myb	-6.10207	0.029168	6.0729	0
1422734_a_at	Myb	-6.76871	-0.538787	7.3075	0
1421317_x_at	Myb	-7.93546	0.633241	7.30222	0
1419487_at	Mybph	7.55324	-2.66225	-4.89099	0
1424942_a_at	Myc	5.8323	1.94837	-7.78067	0
1452608_at	Mycbp	-5.76021	-0.655991	6.4162	0
1424363_at	Mycbpap	-2.74217	-6.03365	8.77582	0
1417155_at	Mycn	15.9552	-1.0839	-14.8713	0
1452740_at	Myh10	10.4571	-6.53626	-3.92084	0
1448962_at	Myh11	16.8247	-9.1453	-7.67942	0
1418122_at	Myh11	5.40609	-2.87486	-2.53123	0
1428835_at	Myh14	-7.54722	0.111512	7.43571	0
1452670_at	Myl9	20.4219	-12.4038	-8.01809	0
1425505_at	Mylk	46.4951	-24.0031	-22.492	0
1425506_at	Mylk	22.0817	-11.358	-10.7237	0
1425504_at	Mylk	6.96641	-3.44691	-3.5195	0
1437698_at	Myo5b	-6.84014	4.36334	2.4768	0
1452298_a_at	Myo5b	-8.668	5.0385	3.6295	0
1424933_at	Myo5c	-5.99916	3.96709	2.03207	0
1416249_at	Nadk	-6.11063	5.59726	0.51337	0
1456144_at	Nav3	-3.93128	6.10741	-2.17612	0
1417568_at	Ncald	-5.31067	6.98354	-1.67287	0
1426864_a_at	Ncam1	7.64311	-0.6932	-6.94991	0
1436990_s_at	Ndg2	-4.78375	2.51279	2.27096	0
1433720_s_at	Ndg2	-5.47351	2.32721	3.14629	0
1435382_at	Ndn	27.4627	-13.5972	-13.8655	0
1435383_x_at	Ndn	20.3721	-9.45829	-10.9138	0
1455792_x_at	Ndn	16.7615	-8.14991	-8.61162	0
1415923_at	Ndn	9.0145	-4.46633	-4.54817	0
1437853_x_at	Ndn	7.17014	-2.81221	-4.35793	0
1448154_at	Ndrg2	10.3426	-9.3815	-0.96108	0
1426615_s_at	Ndrg4	5.07426	-2.57318	-2.50108	0
1438452_at	Nebl	21.4875	-7.68771	-13.7998	0
1423269_a_at	Nedd4l	-9.79466	5.06948	4.72519	0
1450767_at	Nedd9	3.37748	2.41887	-5.79635	0
1437132_x_at	Nedd9	2.87809	2.27254	-5.15063	0
1422818_at	Nedd9	2.79424	2.20778	-5.00202	0
1423513_at	Neo1	5.66366	3.77821	-9.44187	0
1435649_at	Nexn	21.0403	-10.9562	-10.0842	0
1439205_at	Nfatc2	2.08491	3.62082	-5.70572	0
1417520_at	Nfe2l3	-12.7133	10.7112	2.00208	0
1418932_at	Nfil3	8.55777	-9.7893	1.23153	0
1423493_a_at	Nfix	12.2139	-0.727437	-11.4865	0
1436363_a_at	Nfix	10.3391	1.00199	-11.3411	0
1436364_x_at	Nfix	9.86175	-0.0897218	-9.77203	0
1448978_at	Ngef	-6.29701	1.23769	5.05932	0
1426934_at	Nhsl1	4.4567	0.911743	-5.36844	0
1454942_at	Niban	30.2946	-13.3163	-16.9783	0
1422567_at	Niban	23.8764	-8.47842	-15.398	0
1416808_at	Nid1	9.45884	-6.99372	-2.46512	0
1452763_at	Nipa1	4.38759	-5.25074	0.863147	0
1429506_at	Nkd1	13.4154	-6.72686	-6.68851	0
1419466_at	Nkd2	13.0753	-5.15722	-7.91809	0
1419465_at	Nkd2	11.4051	-5.46127	-5.94378	0
1423506_a_at	Nnat	5.20305	-0.954748	-4.2483	0
1416474_at	Nope	12.0601	-8.3761	-3.68402	0
1416473_a_at	Nope	9.63952	-6.74421	-2.89532	0
1421964_at	Notch3	-6.02048	2.62136	3.39911	0
1421965_s_at	Notch3	-11.2046	4.63022	6.57437	0
1453345_at	Npal1	-8.74936	2.20704	6.54233	0
1456321_at	Npal1	-12.3521	2.33967	10.0124	0
1421037_at	Npas2	-4.91917	4.63619	0.28298	0
1427191_at	Npr2	7.41405	-6.21764	-1.19641	0
1434877_at	Nptx1	5.87848	-2.81817	-3.06031	0
1450750_a_at	Nr4a2	9.98296	1.99573	-11.9787	0
1450749_a_at	Nr4a2	7.13863	-1.22879	-5.90984	0
1447863_s_at	Nr4a2	6.20471	1.08418	-7.28888	0
1455034_at	Nr4a2	6.13443	2.11131	-8.24574	0
1438796_at	Nr4a3	10.2479	0.974008	-11.2219	0
1449281_at	Nrtn	5.93106	1.04713	-6.97819	0
1433788_at	Nrxn3	-3.54629	-4.12197	7.66826	0
1460101_at	Nrxn3	-5.21075	-4.13554	9.3463	0
1428547_at	Nt5e	7.38454	-3.55012	-3.83442	0
1440353_at	Ntf5	7.08782	-4.70647	-2.38135	0
1454974_at	Ntn1	-5.83765	8.48234	-2.64469	0
1449286_at	Ntng1	8.09615	3.70859	-11.8047	0
1433825_at	Ntrk3	10.3271	-3.947	-6.38011	0
1426887_at	Nudt11	12.7136	-4.59527	-8.11833	0
1417585_at	Nup210	-6.48557	3.22627	3.25931	0
1419666_x_at	Nupr1	-6.73152	0.803434	5.92809	0
1419665_a_at	Nupr1	-7.14128	1.22901	5.91226	0
1422466_at	Nxn	5.19845	-1.61758	-3.58087	0
1416452_at	Oat	5.84317	-7.97402	2.13085	0
1448873_at	Ocln	-9.62982	4.6375	4.99232	0
1457273_at	Odz2	20.5675	-11.4864	-9.08114	0
1420718_at	Odz2	11.1019	-5.51305	-5.58887	0
1429178_at	Odz3	10.9229	-6.22912	-4.69382	0
1449315_at	Odz3	9.17214	-4.4875	-4.68463	0
1426562_a_at	Olfm1	5.1857	-5.66564	0.479939	0
1425784_a_at	Olfm1	2.84177	-5.39148	2.54971	0
1437060_at	Olfm4	-2.4886	-2.55571	5.04431	0
1448475_at	Olfml3	5.50973	-1.79605	-3.71368	0
1457446_at	Opcml	6.04684	-0.554086	-5.49276	0
1424235_at	Ormdl2	-7.88741	2.94802	4.93938	0
1425391_a_at	Osbpl5	2.06597	-5.3412	3.27522	0
1449350_at	Osr1	5.47495	-2.36385	-3.1111	0
1440888_at	Oxtr	10.6451	-1.27922	-9.36591	0
1439787_at	P2rx7	3.76141	0.634134	-4.39555	0
1452094_at	P4ha1	6.43745	-5.7511	-0.686346	0
1417149_at	P4ha2	-1.18245	-3.96875	5.15121	0
1418252_at	Padi2	-3.32655	-1.21558	4.54213	0
1419767_at	Padi3	8.96261	-6.37987	-2.58274	0
1417251_at	Palmd	8.00185	-2.70393	-5.29792	0
1416379_at	Panx1	4.42901	-0.795895	-3.63311	0
1427633_a_at	Pappa	5.44672	-3.56257	-1.88414	0
1432591_at	Pappa	5.37483	-3.56441	-1.81042	0
1423175_s_at	Pard6b	-4.04106	4.92864	-0.887579	0
1420851_at	Pard6g	14.214	-1.62019	-12.5938	0
1447116_at	Parl	-4.97694	6.62277	-1.64583	0
1447640_s_at	Pbx3	5.12256	0.64639	-5.76895	0
1460344_at	Pbxip1	10.9358	-10.3623	-0.573566	0
1451132_at	Pbxip1	6.91206	-6.60639	-0.305669	0
1433658_x_at	Pcbp4	5.76643	-6.22308	0.456652	0
1422890_at	Pcdh18	10.93	-4.99577	-5.93421	0
1422889_at	Pcdh18	8.79559	-3.95731	-4.83827	0
1430427_a_at	Pcdh18	6.67136	-2.98937	-3.68199	0
1449249_at	Pcdh7	19.2867	-9.74902	-9.53765	0
1456214_at	Pcdh7	13.9877	-7.09397	-6.89371	0
1437442_at	Pcdh7	12.6599	-6.68951	-5.97042	0
1420798_s_at	Pcdha1	-1.75922	-2.63663	4.39586	0
1424341_s_at	Pcdha4	-2.4174	-3.39919	5.8166	0
1420429_at	Pcdhb3	6.75755	-2.81612	-3.94142	0
1449527_at	Pcdhb7	5.48179	-1.82792	-3.65387	0
1423628_s_at	Pcdhgc3	5.09991	-5.04493	-0.054985	0
1448433_a_at	Pcolce	3.00083	-6.44272	3.44189	0
1437165_a_at	Pcolce	1.96642	-4.52407	2.55765	0
1460214_at	Pcp4	-1.21653	-4.68158	5.89811	0
1437339_s_at	Pcsk5	17.2231	-5.36758	-11.8555	0
1451406_a_at	Pcsk5	13.7361	-4.69974	-9.03633	0
1435143_at	Pctk2	10.3959	-2.95398	-7.44195	0
1422474_at	Pde4b	6.39018	3.67746	-10.0676	0
1422473_at	Pde4b	5.006	1.33471	-6.34071	0
1458218_s_at	Pde7a	3.01583	2.70396	-5.7198	0
1449403_at	Pde9a	-4.96459	0.00793366	4.95665	0
1449351_s_at	Pdgfc	8.25189	-0.577756	-7.67413	0
1419123_a_at	Pdgfc	6.75451	0.61551	-7.37002	0
1421917_at	Pdgfra	4.9428	-0.805699	-4.1371	0
1436970_a_at	Pdgfrb	13.7636	-7.21331	-6.55031	0
1428896_at	Pdgfrl	6.76992	-6.56594	-0.203972	0
1423946_at	Pdlim2	-3.30507	-2.5833	5.88837	0
1449178_at	Pdlim3	4.7251	0.303148	-5.02825	0
1417928_at	Pdlim4	8.15407	-13.0173	4.86328	0
1419309_at	Pdpn	25.9749	-10.7987	-15.1761	0
1417689_a_at	Pdzk1ip1	-5.72192	2.16392	3.558	0
1437181_at	Peli2	3.66034	3.28341	-6.94376	0
1419006_s_at	Peli2	3.42649	3.28199	-6.70849	0
1434168_at	Peo1	-2.34388	-2.90802	5.25191	0
1416271_at	Perp	7.49021	-5.2673	-2.22291	0
1419249_at	Pftk1	9.14494	-3.54144	-5.6035	0
1423706_a_at	Pgd	-10.9524	4.1731	6.77927	0
1418471_at	Pgf	4.77617	-1.88666	-2.88951	0
1449184_at	Pglyrp1	-4.48939	4.19938	0.290014	0
1437871_at	Pgm5	4.06627	-1.42727	-2.639	0
1455772_at	Pgr	-1.61893	-5.68176	7.30069	0
1439699_at	Pgr	-2.23483	-9.28291	11.5177	0
1421444_at	Pgr	-4.0857	-5.34598	9.43168	0
1452882_at	Pgrmc2	11.2875	-4.78612	-6.50141	0
1434258_s_at	Phactr4	-6.47742	2.25863	4.21879	0
1449002_at	Phlda3	9.07553	-4.84148	-4.23405	0
1460194_at	Phyh	-3.52618	-6.90175	10.4279	0
1436761_s_at	Phyhipl	8.42814	-3.93381	-4.49433	0
1429831_at	Pik3ap1	-4.13056	4.62189	-0.491329	0
1421704_a_at	Pik3c2g	-4.02892	-0.862602	4.89152	0
1453069_at	Pik3cb	-5.15712	5.78013	-0.623006	0
1450389_s_at	Pip5k1a	-6.525	3.43291	3.09209	0
1421834_at	Pip5k1a	-7.25336	3.59702	3.65634	0
1435694_at	Pip5k2b	-3.62323	5.24839	-1.62515	0
1429001_at	Pir	-0.440109	-5.73016	6.17027	0
1441870_s_at	Pkd2	11.106	-1.04659	-10.0594	0
1417753_at	Pkd2	4.86241	-0.692766	-4.16965	0
1420859_at	Pkia	5.39786	1.00321	-6.40106	0
1433907_at	Pknox2	8.37147	-5.63676	-2.73471	0
1449586_at	Pkp1	6.37947	-0.283535	-6.09594	0
1460511_at	Pkp2	-7.6735	3.72114	3.95236	0
1420259_at	Pkp2	-7.69718	4.39827	3.29891	0
1429183_at	Pkp2	-9.00048	4.27049	4.72999	0
1449799_s_at	Pkp2	-10.2485	4.92639	5.32207	0
1459358_at	Pkp2	-13.3327	6.59549	6.73725	0
1417785_at	Pla1a	5.77326	-2.75406	-3.0192	0
1430700_a_at	Pla2g7	9.74137	-5.59677	-4.1446	0
1451335_at	Plac8	-3.11246	-3.54529	6.65775	0
1426208_x_at	Plagl1	0.150774	5.01549	-5.16626	0
1452398_at	Plce1	4.61877	3.12733	-7.74611	0
1435149_at	Plcg1	8.54057	-3.44522	-5.09534	0
1426926_at	Plcg2	-7.03068	2.73253	4.29816	0
1445723_at	Plcl1	7.09071	-2.69424	-4.39646	0
1436335_at	Plcl4	5.57368	-6.30124	0.727555	0
1437842_at	Plcxd1	19.2218	-10.2079	-9.01381	0
1437113_s_at	Pld1	7.68981	-6.83321	-0.856607	0
1437112_at	Pld1	7.47232	-6.93915	-0.533172	0
1426013_s_at	Plekha4	8.76929	-4.79955	-3.96973	0
1416178_a_at	Plekhb1	13.9105	-0.931073	-12.9794	0
1460341_at	Plekhb2	-4.34071	-1.2572	5.5979	0
1424671_at	Plekhf1	6.75192	-0.598532	-6.15339	0
1434680_at	Plekhg3	-3.84935	-1.4803	5.32966	0
1416289_at	Plod1	5.60312	-10.28	4.67691	0
1416686_at	Plod2	10.369	-3.07559	-7.2934	0
1416687_at	Plod2	7.25181	-2.62159	-4.63022	0
1417963_at	Pltp	9.79002	-5.18612	-4.6039	0
1456424_s_at	Pltp	8.5717	-3.77199	-4.79971	0
1418912_at	Plxdc2	9.73209	0.348219	-10.0803	0
1417133_at	Pmp22	14.9614	-7.66838	-7.29299	0
1422711_a_at	Pnck	6.89872	-2.87315	-4.02557	0
1448688_at	Podxl	-34.1359	5.8773	28.2586	0
1427492_at	Pof1b	-6.03305	0.142483	5.89057	0
1419298_at	Pon3	-1.83657	-6.62676	8.46334	0
1417806_at	Popdc2	8.705	-4.14026	-4.56474	0
1424220_a_at	Porcn	4.91476	-5.25873	0.343967	0
1423606_at	Postn	15.4868	-4.26405	-11.2227	0
1460038_at	Pou3f1	8.93149	3.05783	-11.9893	0
1422068_at	Pou3f1	5.87417	-1.99921	-3.87496	0
1422620_s_at	Ppap2a	8.16414	-7.04749	-1.11665	0
1422619_at	Ppap2a	7.12923	-5.94991	-1.17932	0
1448908_at	Ppap2b	9.10037	-2.13279	-6.96758	0
1429514_at	Ppap2b	6.37009	-1.13417	-5.23592	0
1451210_at	Ppap2c	-8.02941	4.03379	3.99563	0
1449945_at	Ppargc1b	6.11876	-3.10951	-3.00924	0
1416498_at	Ppic	23.5254	-7.94932	-15.5761	0
1418086_at	Ppp1r14a	12.6811	-6.44129	-6.23978	0
1456072_at	Ppp1r9a	-7.60857	2.51973	5.08884	0
1440285_at	Ppp1r9a	-7.91685	3.47828	4.43857	0
1426621_a_at	Ppp2r2b	7.41194	-3.05295	-4.35899	0
1420425_at	Prdm1	7.59614	-1.00725	-6.58889	0
1432057_a_at	Prdm5	9.25097	-3.52615	-5.72481	0
1416321_s_at	Prelp	11.2707	-3.65917	-7.61149	0
1452249_at	Prickle1	5.39933	1.8604	-7.25973	0
1428808_at	Prickle2	6.27126	1.54238	-7.81364	0
1434325_x_at	Prkar1b	9.12295	-12.0535	2.93056	0
1434248_at	Prkch	-7.8766	8.73125	-0.854657	0
1444232_at	Prkg1	5.52811	0.863984	-6.39209	0
1435162_at	Prkg2	7.4564	-2.86387	-4.59253	0
1449032_at	Prlpm	-2.81538	5.9281	-3.11272	0
1421382_at	Prlr	-6.02833	-4.03099	10.0593	0
1425853_s_at	Prlr	-6.04689	-1.33114	7.37802	0
1451844_at	Prlr	-8.66591	-7.81482	16.4807	0
1441102_at	Prlr	-9.74122	-0.119159	9.86038	0
1450226_at	Prlr	-10.923	-6.99219	17.9152	0
1448556_at	Prlr	-12.84	-0.311734	13.1517	0
1437397_at	Prlr	-18.1273	-0.33547	18.4628	0
1448233_at	Prnp	3.77827	-6.84195	3.06367	0
1418845_at	Proc	-2.60512	-3.01235	5.61747	0
1419700_a_at	Prom1	-8.98499	-3.00958	11.9946	0
1426246_at	Pros1	17.137	-3.19247	-13.9445	0
1423686_a_at	Prr13	-6.08355	1.09579	4.98776	0
1428706_at	Prr6	-8.52771	3.37183	5.15588	0
1439549_at	Prrg3	5.47815	-2.90071	-2.57744	0
1425528_at	Prrx1	9.42274	-4.68684	-4.7359	0
1432129_a_at	Prrx1	9.21284	-5.57355	-3.63929	0
1420388_at	Prss12	18.3916	-1.47387	-16.9177	0
1420352_at	Prss22	-14.2646	3.54709	10.7175	0
1446560_at	Prss23	6.83483	-6.26466	-0.570162	0
1437671_x_at	Prss23	3.25482	-4.77956	1.52474	0
1418320_at	Prss8	-8.8332	3.88391	4.94929	0
1435697_a_at	Pscdbp	-6.41312	6.23572	0.177401	0
1451206_s_at	Pscdbp	-9.1108	8.24525	0.865547	0
1428268_at	Psd2	15.0094	-7.62441	-7.38501	0
1449310_at	Ptger2	1.54557	3.44339	-4.98896	0
1422324_a_at	Pthlh	4.15146	-3.51235	-0.639108	0
1434653_at	Ptk2b	-6.13818	0.0105252	6.12765	0
1416211_a_at	Ptn	-0.536659	-3.32366	3.86032	0
1457434_s_at	Ptpla	3.46873	0.430393	-3.89912	0
1449342_at	Ptplb	3.25751	3.43152	-6.68903	0
1455359_at	Ptpn14	6.09421	-3.46504	-2.62918	0
1419125_at	Ptpn18	-11.0349	7.2361	3.79883	0
1418539_a_at	Ptpre	8.43697	-1.30854	-7.12843	0
1418540_a_at	Ptpre	6.87345	-1.63578	-5.23767	0
1422541_at	Ptprm	15.0676	-7.90819	-7.15941	0
1426794_at	Ptprs	6.7959	-1.37821	-5.41769	0
1424130_a_at	Ptrf	4.72489	-5.58933	0.864432	0
1418666_at	Ptx3	3.73473	0.377081	-4.11181	0
1448673_at	Pvrl3	6.93166	-2.05847	-4.87318	0
1428701_at	Pvrl4	-5.48161	0.980873	4.50073	0
1451690_a_at	Pvrl4	-6.53537	1.77504	4.76033	0
1428259_at	Pxdn	5.79057	-0.878803	-4.91176	0
1447264_at	Rab11fip1	-5.19891	2.27031	2.9286	0
1430594_at	Rab11fip1	-7.45854	4.24175	3.21678	0
1422178_a_at	Rab17	-6.77018	2.85343	3.91675	0
1438097_at	Rab20	6.51105	-4.45912	-2.05194	0
1417738_at	Rab25	-19.0812	7.2208	11.8604	0
1429123_at	Rab27a	10.4797	-5.22679	-5.25289	0
1439610_at	Rab27b	-6.26125	0.135058	6.1262	0
1417214_at	Rab27b	-6.85588	-0.471013	7.32689	0
1416527_at	Rab32	-2.62506	4.90158	-2.27652	0
1416591_at	Rab34	18.2472	-5.39586	-12.8514	0
1416590_a_at	Rab34	10.4406	-3.16407	-7.27654	0
1435014_at	Rab39b	8.19059	-3.71876	-4.47184	0
1436103_at	Rab3ip	-7.37191	0.438285	6.93362	0
1434306_at	Rab3ip	-9.4934	2.59582	6.89758	0
1429197_s_at	Rabgap1l	13.1489	-3.57645	-9.57248	0
1429196_at	Rabgap1l	7.79059	-2.35992	-5.43067	0
1452358_at	Rai2	8.58149	-2.65025	-5.93124	0
1428789_at	Ralgps2	14.9456	-14.3446	-0.601035	0
1417230_at	Ralgps2	5.86157	-5.59251	-0.269052	0
1431704_a_at	Ralgps2	4.492	-4.26405	-0.227958	0
1455137_at	Rapgef5	-3.93923	5.68346	-1.74424	0
1437902_s_at	Rarres2	6.54672	-2.88074	-3.66598	0
1415850_at	Rasa3	10.0198	-4.27801	-5.74178	0
1458591_at	Rasef	-11.9442	4.88748	7.05671	0
1454742_at	Rasgef1b	1.6062	4.24752	-5.85372	0
1435614_s_at	Rasgrf1	-2.58677	-4.65679	7.24356	0
1422600_at	Rasgrf1	-3.92804	-4.45363	8.38167	0
1429444_at	Rasl11a	6.34577	-2.85907	-3.4867	0
1429262_at	Rassf6	-15.9913	2.56013	13.4311	0
1421265_a_at	Rbm38	5.40607	-0.76139	-4.64469	0
1436938_at	Rbms3	2.79754	-4.43023	1.63269	0
1455936_a_at	Rbpms	16.3339	-7.8803	-8.45357	0
1429359_s_at	Rbpms	11.3449	-5.46055	-5.88438	0
1437161_x_at	Rbpms	9.98449	-5.70872	-4.27577	0
1425652_s_at	Rbpms	5.19746	-2.45558	-2.74189	0
1424008_a_at	Rbpms2	8.80272	-4.38533	-4.41739	0
1424382_at	Rcn3	22.0587	-11.4243	-10.6344	0
1450784_at	Reck	6.53564	-1.35459	-5.18105	0
1433509_s_at	Reep1	10.8862	-5.17428	-5.71194	0
1448872_at	Reg3g	-4.79137	-3.49905	8.29042	0
1449465_at	Reln	26.8173	-13.8843	-12.9331	0
1451236_at	Rerg	-2.64614	8.73318	-6.08704	0
1449124_at	Rgl1	10.2181	-5.65029	-4.56778	0
1416882_at	Rgs10	9.53758	-4.92203	-4.61555	0
1443250_at	Rgs2	9.37253	-4.3858	-4.98673	0
1419247_at	Rgs2	7.06231	-2.80595	-4.25636	0
1442819_at	Rhbdl2	-4.22414	-3.61191	7.83605	0
1435941_at	Rhbdl3	5.69697	-0.746136	-4.95083	0
1448605_at	Rhoc	2.03711	-6.59719	4.56008	0
1435394_s_at	Rhoc	1.94514	-6.25486	4.30972	0
1418892_at	Rhoj	5.25027	0.1696	-5.41987	0
1424976_at	Rhov	-10.968	6.03274	4.93531	0
1431805_a_at	Rhpn2	-8.41136	4.56835	3.84301	0
1434628_a_at	Rhpn2	-9.38112	4.92235	4.45877	0
1439273_at	Ripk1	6.91357	-3.44569	-3.46788	0
1422603_at	Rnase4	11.7079	-8.78094	-2.92697	0
1426603_at	Rnasel	-3.75457	4.75624	-1.00167	0
1426604_at	Rnasel	-5.84007	5.29395	0.546119	0
1454857_at	Rnf122	7.00943	-3.65476	-3.35467	0
1418318_at	Rnf128	9.50746	-2.79176	-6.7157	0
1449036_at	Rnf128	9.24638	-1.24319	-8.00318	0
1438306_at	Rnf180	5.28932	-3.36634	-1.92298	0
1427231_at	Robo1	6.39352	-8.93325	2.53974	0
1455819_at	Rod1	-10.6115	2.55664	8.05486	0
1429313_at	Ror1	3.80474	2.45846	-6.26321	0
1440343_at	Rps6ka5	-0.551295	5.88438	-5.33309	0
1431050_at	Rps6ka5	-1.66226	6.14064	-4.47837	0
1436058_at	Rsad2	-5.3566	1.42908	3.92752	0
1421009_at	Rsad2	-8.88106	1.72025	7.16081	0
1427278_at	Rsnl2	-1.89065	-7.37642	9.26707	0
1429752_x_at	Rsnl2	-2.04093	-3.69851	5.73944	0
1435504_at	Rsnl2	-2.75955	-11.0576	13.8171	0
1427279_at	Rsnl2	-2.91966	-4.79228	7.71194	0
1437092_at	Rsnl2	-4.39426	-6.41894	10.8132	0
1449319_at	Rspo1	-2.24657	4.46924	-2.22266	0
1419259_at	Rsu1	9.14798	-5.02496	-4.12302	0
1429761_at	Rtn1	11.6575	-5.8716	-5.78594	0
1424704_at	Runx2	13.4368	5.18663	-18.6234	0
1432091_a_at	Rutbc3	-5.57547	0.0171211	5.55835	0
1436356_at	Samd4	5.03413	-1.1498	-3.88433	0
1416008_at	Satb1	2.19169	4.97152	-7.16321	0
1439414_x_at	Sbno1	-3.12999	-3.20491	6.3349	0
1451224_at	Scamp5	-5.83646	-2.52958	8.36604	0
1418895_at	Scap2	-5.96614	-0.811247	6.77739	0
1427020_at	Scara3	8.72984	-4.17203	-4.55782	0
1416050_a_at	Scarb1	-6.18422	3.81461	2.36961	0
1437378_x_at	Scarb1	-6.4806	3.79029	2.69031	0
1455820_x_at	Scarb1	-8.18542	5.09851	3.08691	0
1434740_at	Scarf2	4.12277	-4.9429	0.820126	0
1426241_a_at	Scmh1	3.06646	-5.88494	2.81848	0
1458813_at	Scn5a	5.66505	-2.50402	-3.16104	0
1436044_at	Scn7a	34.7819	-18.016	-16.7659	0
1436043_at	Scn7a	14.1223	-7.57478	-6.54749	0
1427495_at	Scn7a	4.51977	-2.70123	-1.81854	0
1425088_at	Scnn1a	-3.75206	-3.14483	6.89689	0
1418475_at	Scnn1b	-8.92449	4.41949	4.505	0
1428983_at	Scx	7.11712	-2.80882	-4.3083	0
1450027_at	Sdc3	11.2711	-7.35962	-3.91143	0
1455584_at	Sdf4	4.99189	-6.19914	1.20725	0
1445326_at	Sdk1	5.25133	-2.50126	-2.75007	0
1430425_at	Sdk2	17.1621	-8.01023	-9.15187	0
1416778_at	Sdpr	11.8708	2.63832	-14.5091	0
1416779_at	Sdpr	5.9453	1.2064	-7.15169	0
1443832_s_at	Sdpr	4.5657	-0.150979	-4.41472	0
1418490_at	Sdsl	-6.91422	-1.04058	7.9548	0
1424676_s_at	Sec14l4	-7.31555	-12.9291	20.2446	0
1424394_at	Selm	11.4308	-6.8248	-4.60605	0
1429348_at	Sema3c	9.87134	-5.58938	-4.28197	0
1420696_at	Sema3c	7.31907	-3.07324	-4.24583	0
1425840_a_at	Sema3f	2.44916	-5.73625	3.28709	0
1420824_at	Sema4d	-8.35135	2.43986	5.91149	0
1434776_at	Sema5a	10.4651	-4.72812	-5.73699	0
1422167_at	Sema5a	9.69158	-3.88649	-5.80509	0
1436458_at	Sema6a	5.29131	-1.37402	-3.91729	0
1453055_at	Sema6d	16.7306	-4.05567	-12.6749	0
1439833_at	Sep3	7.01029	-3.98017	-3.03012	0
1418888_a_at	Sepx1	5.90981	-3.86756	-2.04225	0
1434548_at	Serinc3	-9.40477	3.39155	6.01322	0
1419100_at	Serpina3n	7.30206	-3.74068	-3.56139	0
1449451_at	Serpinb11	17.3094	-9.79446	-7.5149	0
1450138_a_at	Serpinb6a	5.08872	1.51547	-6.60418	0
1422804_at	Serpinb6b	5.90349	-2.46801	-3.43548	0
1439790_at	Serpinb9	4.75821	-3.37967	-1.37854	0
1416168_at	Serpinf1	18.8112	-9.9843	-8.82686	0
1416625_at	Serping1	11.9956	-6.43194	-5.56371	0
1456733_x_at	Serpinh1	11.523	-2.31515	-9.20781	0
1450843_a_at	Serpinh1	6.8616	-1.1332	-5.72839	0
1434069_at	Setd6	-6.64957	1.03394	5.61563	0
1428136_at	Sfrp1	5.96807	-0.612632	-5.35543	0
1448395_at	Sfrp1	4.98785	0.0297358	-5.01759	0
1436678_at	Sgcb	10.8798	-6.3473	-4.5325	0
1419668_at	Sgcb	5.98809	-4.25767	-1.73041	0
1453377_at	Sh2d4a	-4.9992	3.61765	1.38155	0
1422644_at	Sh3bgr	13.9451	-7.29001	-6.65513	0
1434109_at	Sh3bgrl2	-7.32918	5.10883	2.22035	0
1421923_at	Sh3bp5	5.05286	-0.316394	-4.73647	0
1418791_at	Sh3gl2	6.42062	-4.03812	-2.3825	0
1460337_at	Sh3kbp1	0.563904	4.54096	-5.10486	0
1456020_at	Sh3tc2	9.23161	-1.60287	-7.62874	0
1457118_at	Shc4	6.53367	-1.57598	-4.95769	0
1426550_at	Sidt1	-5.55855	3.5075	2.05106	0
1449163_at	Sigirr	-5.07399	1.14707	3.92692	0
1456862_at	Six4	-4.97434	6.89935	-1.92502	0
1425767_a_at	Six4	-5.53342	8.08342	-2.55	0
1427560_at	Six5	6.64008	-4.47278	-2.1673	0
1426373_at	Ski	9.32872	-2.59526	-6.73346	0
1417622_at	Slc12a2	-6.10733	0.542783	5.56455	0
1417446_at	Slc12a4	7.70596	-6.70583	-1.00012	0
1424730_a_at	Slc15a2	-2.62403	4.7646	-2.14057	0
1434473_at	Slc16a5	-5.68823	-5.02682	10.7151	0
1448502_at	Slc16a7	3.92772	1.0101	-4.93782	0
1448299_at	Slc1a1	-3.82063	4.45337	-0.632737	0
1425415_a_at	Slc1a1	-4.58942	4.57316	0.0162592	0
1417809_at	Slc22a18	-10.5146	-0.976119	11.4907	0
1424308_at	Slc24a3	-3.77852	-4.18696	7.96548	0
1417811_at	Slc24a6	-6.40553	4.07872	2.32681	0
1420836_at	Slc25a30	-4.56696	-5.72401	10.291	0
1427180_at	Slc27a3	5.29728	-2.07192	-3.22536	0
1419570_at	Slc28a3	-4.0332	3.61883	0.414371	0
1419571_at	Slc28a3	-5.05785	4.21263	0.845215	0
1419434_at	Slc2a10	4.29053	-6.23409	1.94355	0
1435387_at	Slc2a13	9.37586	-4.96143	-4.41443	0
1455898_x_at	Slc2a3	9.41784	-6.07992	-3.33792	0
1437052_s_at	Slc2a3	8.90745	-6.47113	-2.43631	0
1415958_at	Slc2a4	8.39163	-4.63161	-3.76002	0
1433595_at	Slc35d1	12.302	-4.39781	-7.90416	0
1436719_at	Slc35f1	5.87923	-0.365102	-5.51413	0
1456764_at	Slc35f3	-1.50968	-4.26155	5.77123	0
1454764_s_at	Slc38a1	-5.92603	-1.45933	7.38535	0
1416832_at	Slc39a8	6.15947	-1.68857	-4.4709	0
1440007_at	Slc43a1	10.6785	-6.25143	-4.42711	0
1422788_at	Slc43a3	6.18127	-0.337966	-5.84331	0
1428065_at	Slc44a2	4.19928	-5.30533	1.10605	0
1416596_at	Slc44a4	-6.1263	-3.29264	9.41894	0
1426664_x_at	Slc45a3	-5.24436	1.60343	3.64093	0
1426663_s_at	Slc45a3	-5.2919	1.87843	3.41347	0
1419057_at	Slc5a1	-5.14874	5.43952	-0.29078	0
1436239_at	Slc5a5	-6.46699	-2.93524	9.40222	0
1435860_at	Slc5a6	-4.9379	-1.82028	6.75817	0
1420504_at	Slc6a14	-8.09838	11.9361	-3.83773	0
1426712_at	Slc6a15	5.60038	0.436365	-6.03675	0
1436555_at	Slc7a2	-0.139774	-4.39802	4.53779	0
1426008_a_at	Slc7a2	-1.2205	-6.59303	7.81354	0
1422648_at	Slc7a2	-1.83419	-7.27756	9.11176	0
1426068_at	Slc7a4	-3.95364	-1.18255	5.13619	0
1433467_at	Slc7a6	6.06728	-5.05221	-1.01506	0
1440303_at	Slc7a6os	14.3542	-13.3702	-0.983992	0
1438115_a_at	Slc9a3r1	-6.16292	3.36661	2.79631	0
1419496_at	Slco1a6	-4.77537	-4.04018	8.81555	0
1444242_at	Slco2a1	7.91399	-15.1776	7.26363	0
1420913_at	Slco2a1	7.45453	-13.4062	5.95162	0
1420914_at	Slco2a1	6.58777	-10.1433	3.55549	0
1450165_at	Slfn2	-8.43379	8.43072	0.00306523	0
1424659_at	Slit2	9.00342	-4.70144	-4.30198	0
1427086_at	Slit3	10.6484	-5.13383	-5.51459	0
1452296_at	Slit3	8.06706	-4.1095	-3.95756	0
1422771_at	Smad6	5.53317	-2.86757	-2.6656	0
1460292_a_at	Smarca1	15.4429	-7.82409	-7.61886	0
1418467_at	Smarcd3	5.82808	-4.30052	-1.52756	0
1446509_at	Smox	-2.92229	4.83588	-1.91359	0
1452469_a_at	Smtn	4.51248	-1.93104	-2.58144	0
1416359_at	Snag1	6.18275	2.19939	-8.38215	0
1447643_x_at	Snai2	16.8846	-8.20425	-8.68032	0
1418673_at	Snai2	16.5627	-8.22269	-8.34	0
1423499_at	Sncaip	4.92677	-2.33381	-2.59296	0
1435603_at	Sned1	6.71127	-9.78271	3.07144	0
1428822_a_at	Snx24	7.56985	-3.92878	-3.64107	0
1417695_a_at	Soat1	3.94917	-8.60847	4.65931	0
1417696_at	Soat1	1.90896	-5.13505	3.22609	0
1416576_at	Socs3	5.47586	-4.27187	-1.20399	0
1456212_x_at	Socs3	4.78448	-3.80647	-0.97801	0
1428471_at	Sorbs1	13.1762	-0.66792	-12.5082	0
1436737_a_at	Sorbs1	10.014	-1.41122	-8.60278	0
1443983_at	Sorbs1	7.10778	-2.42824	-4.67954	0
1425826_a_at	Sorbs1	6.66063	-1.6028	-5.05783	0
1440311_at	Sorbs1	5.84411	-2.06763	-3.77647	0
1437197_at	Sorbs2	-11.6981	8.64281	3.05529	0
1436662_at	Sorcs1	16.4543	-8.14916	-8.30518	0
1419358_at	Sorcs2	5.18882	-6.54694	1.35812	0
1450955_s_at	Sort1	-6.84448	-0.260892	7.10537	0
1423362_at	Sort1	-11.1415	1.67463	9.46689	0
1449340_at	Sostdc1	13.9605	-6.28585	-7.67466	0
1460250_at	Sostdc1	7.9972	-3.76533	-4.23187	0
1427677_a_at	Sox6	-4.05486	9.2048	-5.14993	0
1435438_at	Sox8	5.57163	-1.93047	-3.64117	0
1448392_at	Sparc	14.4561	-8.56719	-5.88895	0
1416589_at	Sparc	11.1639	-6.51937	-4.64453	0
1454656_at	Spata13	-8.42777	3.08473	5.34304	0
1437865_at	Spata13	-11.1264	3.58908	7.53732	0
1450220_a_at	Spdef	-4.59913	-3.20669	7.80581	0
1422726_x_at	Speer4a	10.3274	-5.23623	-5.0912	0
1459989_at	Speer7-ps1	10.4237	-6.16778	-4.2559	0
1447410_at	Speer8-ps1	4.20218	-3.15532	-1.04686	0
1417305_at	Speg	7.2654	-5.5582	-1.70719	0
1448664_a_at	Speg	6.01824	-6.04988	0.0316433	0
1452711_at	Spg3a	6.12308	-2.81383	-3.30925	0
1428260_at	Spg3a	4.99635	-2.52176	-2.4746	0
1451596_a_at	Sphk1	5.96541	-7.26545	1.30004	0
1416627_at	Spint1	-7.13046	2.92738	4.20308	0
1452269_at	Spnb3	-5.90705	2.4854	3.42165	0
1435026_at	Spock2	6.09048	-3.22706	-2.86342	0
1451342_at	Spon1	5.17497	-1.87969	-3.29527	0
1417860_a_at	Spon2	13.4876	-7.72412	-5.76345	0
1460116_s_at	Spred1	5.47194	-4.06371	-1.40823	0
1423160_at	Spred1	5.01782	0.893891	-5.91172	0
1449133_at	Sprr1a	-4.6519	-1.83104	6.48293	0
1449833_at	Sprr2f	-3.53071	-2.82832	6.35903	0
1415874_at	Spry1	8.14448	-5.97685	-2.16763	0
1420641_a_at	Sqrdl	-6.85338	-3.649	10.5024	0
1451939_a_at	Srpx	5.04436	-2.489	-2.55535	0
1449815_a_at	Ssbp2	9.23477	-4.96327	-4.27149	0
1451542_at	Ssbp2	6.5719	-3.61095	-2.96095	0
1438423_at	Ssbp2	6.36392	-3.4498	-2.91413	0
1417644_at	Sspn	7.20218	-7.49751	0.295332	0
1417645_at	Sspn	4.73457	-4.16973	-0.564842	0
1418076_at	St14	-8.63502	3.31454	5.32048	0
1421891_at	St3gal2	10.6356	-5.22122	-5.4144	0
1456440_s_at	St8sia6	15.2754	4.49576	-19.7712	0
1456147_at	St8sia6	10.9745	3.04303	-14.0175	0
1438566_at	St8sia6	7.124	0.0880824	-7.21208	0
1424581_at	Stac2	9.84244	-3.87749	-5.96496	0
1427072_at	Stard8	6.15658	-2.03797	-4.11861	0
1449484_at	Stc2	-4.60701	-1.70413	6.31114	0
1445186_at	Stc2	-5.29707	-2.5651	7.86216	0
1419503_at	Stc2	-7.5144	-3.42684	10.9412	0
1451532_s_at	Steap1	-7.28475	1.00081	6.28394	0
1424938_at	Steap1	-8.62165	0.459806	8.16184	0
1459153_at	Ston2	9.98619	-5.67552	-4.31067	0
1456883_at	Stox1	6.59652	-3.36082	-3.2357	0
1436166_at	Stox2	5.32408	-1.42239	-3.90168	0
1451063_at	Stxbp4	6.39951	-5.83311	-0.566398	0
1425749_at	Stxbp6	-4.00436	-1.51094	5.5153	0
1438200_at	Sulf1	5.28643	-3.76416	-1.52227	0
1430388_a_at	Sulf2	-8.76299	4.7427	4.02029	0
1447602_x_at	Sulf2	-8.84377	5.51925	3.32452	0
1417335_at	Sult2b1	-6.10684	0.385992	5.72085	0
1437424_at	Syde2	19.6967	-0.894441	-18.8022	0
1435511_at	Syn2	1.39333	-8.52236	7.12903	0
1433992_at	Synpo	-7.16967	5.59747	1.5722	0
1452879_at	Synpo2	13.1548	-6.07893	-7.07584	0
1441927_at	Syt7	-4.94435	-3.16731	8.11166	0
1460081_at	Syt7	-6.37623	-3.20374	9.57997	0
1421594_a_at	Sytl2	-6.04615	-3.62384	9.66999	0
1447891_at	Tacc2	-4.90675	2.51377	2.39297	0
1440803_x_at	Tacr3	-3.53045	6.13006	-2.59961	0
1437029_at	Tacr3	-8.07352	14.065	-5.99144	0
1423323_at	Tacstd2	-10.9824	4.58711	6.39526	0
1423505_at	Tagln	16.0618	-7.15018	-8.91161	0
1435763_at	Tbc1d16	3.51043	-11.7431	8.23265	0
1428508_at	Tbc1d2b	6.16116	-4.82061	-1.34055	0
1422545_at	Tbx2	12.4496	-6.23915	-6.21043	0
1437479_x_at	Tbx3	1.42927	-4.52248	3.09321	0
1453329_s_at	Tcba1	9.78973	-4.02939	-5.76034	0
1450961_a_at	Tceal3	9.61881	-5.03237	-4.58643	0
1450117_at	Tcf3	5.19736	1.00895	-6.20631	0
1433471_at	Tcf7	5.73367	-2.06073	-3.67294	0
1418147_at	Tcfap2c	7.87916	0.87584	-8.755	0
1448977_at	Tcfap2c	4.91133	0.714008	-5.62534	0
1436392_s_at	Tcfap2c	3.55152	0.728492	-4.28001	0
1418091_at	Tcfcp2l1	-6.25355	0.317462	5.93609	0
1456515_s_at	Tcfl5	4.64114	2.07389	-6.71504	0
1425854_x_at	Tcrb-V13	1.95063	-6.75072	4.80008	0
1425226_x_at	Tcrb-V13	1.54178	-5.1985	3.65672	0
1460204_at	Tec	-9.54015	5.65936	3.88079	0
1418743_a_at	Tesc	-4.835	-3.98569	8.82068	0
1418744_s_at	Tesc	-5.09243	-2.8931	7.98553	0
1420719_at	Tex15	-1.00599	-6.79571	7.8017	0
1438530_at	Tfpi	9.12274	-5.29139	-3.83135	0
1451791_at	Tfpi	9.05418	-3.45985	-5.59433	0
1451790_a_at	Tfpi	7.41256	-3.68873	-3.72384	0
1418547_at	Tfpi2	5.30948	-0.375526	-4.93395	0
1420653_at	Tgfb1	0.58666	-5.2302	4.64354	0
1418136_at	Tgfb1i1	8.9953	-5.65179	-3.34351	0
1448123_s_at	Tgfbi	6.31519	-3.85342	-2.46177	0
1456250_x_at	Tgfbi	5.32614	-4.08108	-1.24506	0
1433795_at	Tgfbr3	26.2966	-6.19508	-20.1016	0
1450663_at	Thbs2	5.44977	-0.612081	-4.83769	0
1453801_at	Them5	11.811	-5.65542	-6.1556	0
1431211_s_at	Them5	6.47172	-2.88427	-3.58745	0
1438725_at	Thrap1	-5.35135	9.0733	-3.72195	0
1424180_a_at	Thrap4	-5.76312	1.52832	4.23481	0
1455262_at	Thsd4	-7.58821	3.37781	4.2104	0
1417684_at	Thumpd3	-6.6199	0.71413	5.90577	0
1423135_at	Thy1	8.31164	-3.51212	-4.79952	0
1418057_at	Tiam1	5.82594	2.22283	-8.04877	0
1418766_s_at	Timd2	-3.14705	4.18521	-1.03816	0
1449335_at	Timp3	6.62816	-1.71576	-4.91239	0
1457676_at	Tirap	-7.02284	0.75842	6.26442	0
1417896_at	Tjp3	-7.38978	5.54266	1.84712	0
1434033_at	Tle1	6.18318	-1.08971	-5.09347	0
1450853_at	Tle4	1.555	6.33318	-7.88817	0
1418163_at	Tlr4	-6.4045	5.51597	0.888532	0
1418162_at	Tlr4	-9.07213	7.9479	1.12423	0
1452664_a_at	Tm7sf3	6.15298	-6.17367	0.0206923	0
1427178_at	Tmc4	-8.85884	2.18301	6.67583	0
1456981_at	Tmc7	-10.3008	4.61175	5.68903	0
1452666_a_at	Tmcc2	1.4685	-8.05937	6.59087	0
1428108_x_at	Tmcc2	1.28318	-8.00028	6.7171	0
[truncated: 184 more rows]

## Sheet: Sheet2
37865
9.63003e+17
0610007N19Rik
0610010D24Rik
0610010O12Rik
0610011F06Rik
1110012J17Rik
1110018F16Rik
1110018J23Rik
1110029I05Rik
1110032E23Rik
1110051B16Rik
1110059M19Rik
1110060D06Rik
1110060D06Rik
1110061N23Rik
1110062M06Rik
1110064A23Rik
1190002N15Rik
1200002N14Rik
1200006F02Rik
1200009F10Rik
1200009O22Rik
1200015N20Rik
1200015N20Rik
1300014I06Rik
1500005K14Rik
1500005P14Rik
1500005P14Rik
1500009L16Rik
1500015A07Rik
1500015O10Rik
1500015O10Rik
1600014C10Rik
1600015H20Rik
1600021P15Rik
1600029D21Rik
1600029D21Rik
1700009P17Rik
1700010H15Rik
1700019D03Rik
1700019N12Rik
1700025G04Rik
1700027M21Rik
1700027N10Rik
1700060H10Rik
1700110N18Rik
1700110N18Rik
1700110N18Rik
1700113I22Rik
1810046J19Rik
1810057P16Rik
2010001K21Rik
2010002N04Rik
2010004M13Rik
2010106G01Rik
2010300C02Rik
2200001I15Rik
2210407C18Rik
2210408K08Rik
2210410P13Rik
2210411A11Rik
2210412D01Rik
2210419I08Rik
2300002D11Rik
2310002J15Rik
2310014F06Rik
2310016A09Rik
2310016C16Rik
2310030G06Rik
2310046K01Rik
2310047A01Rik
2310068J10Rik
2410018G20Rik
2510009E07Rik
2610018G03Rik
2610203C20Rik
2610305D13Rik
2610510E02Rik
2610511M17Rik
2610528A11Rik
2610528J11Rik
2700055K07Rik
2810022L02Rik
2810055F11Rik
2810055G20Rik
2810439F02Rik
2810468N07Rik
2810474O19Rik
2900002H16Rik
2900024C23Rik
3010001K23Rik
3021401C12Rik
3110032G18Rik
3110043J09Rik
3110048E14Rik
3110050N22Rik
3222401M22Rik
3732412D22Rik
3732412D22Rik
3830417A13Rik
3830431G21Rik
4631426J05Rik
4632417N05Rik
4632428N05Rik
4732416N19Rik
4732466D17Rik
4833416E15Rik
4833427B12Rik
4921509J17Rik
4921524J06Rik
4930404H21Rik
4930423H22Rik
4930423H22Rik
4930434J08Rik
4930471M23Rik
4930506M07Rik
4930507C10Rik
4930539E08Rik
4930550L11Rik
4932414K18Rik
4933405A16Rik
4933411B09Rik
5033413D22Rik
5133401H06Rik
5330417C22Rik
5330417C22Rik
5430407P10Rik
5430417L22Rik
5430426I24Rik
5430427F17Rik
5430431D22Rik
5430433G21Rik
5430433G21Rik
5730409N24Rik
5730414M22Rik
5730469M10Rik
5730469M10Rik
5730557B15Rik
5730559C18Rik
5830405N20Rik
5830408B19Rik
5830411G16Rik
5930412G12Rik
5930427L02Rik
6230416A05Rik
6230424C14Rik
6230424C14Rik
6230424C14Rik
6230427J02Rik
6330403K07Rik
6330406I15Rik
6330406I15Rik
6330416L07Rik
6330500D04Rik
6330500D04Rik
6330505N24Rik
6330530A05Rik
6430511F03
6430537K16Rik
6430601A21Rik
6430702L12
6720469N11Rik
8430419L09Rik
8430436F23Rik
9030208C03Rik
9030425E11Rik
9030425E11Rik
9030605H24Rik
9030611O19Rik
9130005N14Rik
9130430L19Rik
9230117N10Rik
9330132E09Rik
9430028L06Rik
9430041P20Rik
9530006C21Rik
9530066K23Rik
9530086O07Rik
9630044O09Rik
9630044O09Rik
9630046K23Rik
9830001H06Rik
9930012K11Rik
9930023K05Rik
A030009H04Rik
A130022J15Rik
A130022J15Rik
A130022J15Rik
A230075M04Rik
A230083H22Rik
A430106J12Rik
A430106J12Rik
A630043P06
A830039N20Rik
A830073O21Rik
A930013F10Rik
A930035E12Rik
AA407452
AA407452
AA986860
Aard
Abat
Abca3
Abca3
Abca9
Abcb1b
Abcc3
Abcc4
Abcc5
Abcc8
Abcc8
Abcg1
Abcg1
Abcg5
Abhd2
Abi3bp
Acad9
Acpl2
Acpp
Acsbg1
Acss1
Acta2
Acta2
Actg2
Acvr1b
Adam12
Adam19
Adamts1
Adamts12
Adamts15
Adamts18
Adamts2
Adamts2
Adamts20
Adamts5
Adamts7
Adamts9
Adcy3
Adcy5
Adcy7
Adcy7
Aebp1
Aebp1
Aff3
Aftph
Agrin
Agtr1a
AI256396
AI413331
AI413582
AI425999
AI427122
AI428936
AI449310
AI449310
AI503564
AI594671
AI646023
AI661453
AI663975
AI788777
AI851523
AI956758
AI987662
Ak1
Ak3l1
Akp2
Akr1c12
Alcam
Alcam
Alcam
Aldh1a3
Aldh1l2
Aldh2
Aldh3a2
Aldoc
Als2cl
Amid
Amotl1
Ampd3
Ang5
Angptl2
Angptl2
Angptl4
Angptl4
Ank
Ank2
Ank2
Ankrd29
Ankrd29
Ankrd38
Ankrd47
Ankrd47
Ankrd56
Antxr1
Antxr2
Anxa1
Anxa11
Anxa4
Anxa6
Anxa9
Aoc3
Aox1
Ap1s2
Apcdd1
Apcdd1
Aplp1
Apobec1
Apoe
Apof
Aqp5
Ar
Ar
Arc
Areg
Arg1
Arg2
Arg2
Arhgap20
Arhgap24
Arhgap25
Arhgap28
Arhgap6
Arhgdib
Arhgef10
Arhgef4
Arl3
Art4
Asb2
Asph
Asph
Asph
Asrgl1
Asrgl1
Asrgl1
Asxl3
Atad4
Atp1a2
Atp1b1
Atp1b1
Atp1b1
Atp1b1
Atp2a2
Atp2a2
Atp6v0e2
Atp6v1b1
Atp6v1d
Atp6v1d
Atrnl1
AU018091
AU020206
AU040377
AU040829
Auts2
Auts2
Avpi1
AW011956
AW049604
AW112010
AW456874
AW987390
Axl
B130021B11Rik
B130021B11Rik
B230112P13Rik
B230120H23Rik
B3galnt1
B4galt6
B4galt6
B630019K06Rik
B830045N13Rik
Bambi
Basp1
BB114106
BC004728
BC011209
BC013481
BC013481
BC021523
BC022623
BC023892
BC024561
BC024997
BC030308
BC034090
BC035295
BC038167
BC038613
BC046404
BC054438
Bcat1
Bcl11b
Bcl2
Bcl2
Bcl2a1a
Bcl2l14
Bcl2l14
Bcor
Bdh1
Bdh1
Bdnf
Bdnf
Bex1
Bex4
Bgn
Bgn
Bgn
Bicc1
Bik
Bik
Bik
Birc1e
Bmp7
Bmp7
Bmpr1b
Bnipl
Boc
Boc
Bok
BQ952480
Brd4
Brunol4
Bspry
Btbd11
Btbd11
Btbd14a
Btc
Btn1a1
Bzrap1
C030003D03Rik
C030044C12Rik
C030048H21Rik
C130021I20Rik
C130053K05Rik
C130075A20Rik
C130086A10
C130092O11Rik
C1qdc2
C1qdc2
C1qtnf1
C1r
C1s
C2
C2
C330018K18Rik
C330050A14Rik
C4b
C530024P05Rik
C530028O21Rik
C630004H02Rik
C730049O14Rik
C80913
Cacna1c
Cacna1c
Cacna2d1
Cacna2d1
Cacnb4
Cacnb4
Cadps2
Calca
Calca
Calcb
Calml3
Camk1
Camk1
Camk1d
Camk2g
Camk2n1
Camk4
Camta1
Camta1
Capg
Capn5
Capn6
Capn8
Capn8
Capsl
Car12
Car2
Car9
Casp12
Casp12
Casq1
Casq2
Cav1
Cbr3
Cbs
Cbx6
Ccbe1
Ccbe1
Ccdc106
Ccdc120
Ccdc32
Ccdc68
Ccdc80
Ccdc85b
Ccl11
Ccl2
Ccl27
Ccl5
Ccl7
Ccnd2
Ccnd2
Ccnd2
Ccnd2
Ccnjl
Ccnjl
Ccrl1
Ccrl1
Cd14
Cd151
Cd151
Cd164l2
Cd164l2
Cd302
Cd34
Cd55
Cd55
Cd55
Cd82
Cda
Cdh10
Cdh11
Cdh13
Cdh13
Cdh2
Cdh2
Cdh3
Cdk6
Cdk6
Cdkn1c
Cdo1
Cds2
Ceacam1
Ceacam10
Ceacam10
Ceacam2
Ceacam2
Cecr2
Cep164
Cerk
Cgn
Cgnl1
Chchd7
Chi3l1
Chmp1b
Chmp1b
Chn1
Chrnb1
Chst11
Chst11
Chsy1
Cited1
Ckb
Ckmt1
Clca1
Clca3
Clcn3
Clcn3
Clcn3
Clcn3
Cldn1
Cldn10
Cldn23
Cldn3
Cldn3
Cldn3
Cldn3
Cldn4
Cldn6
Cldn7
Cldn8
Clic6
Clmn
Clock
Clstn1
Clu
Clu
Clu
Clu
Cmas
Cmkor1
Cml4
Cmtm8
Cnksr3
Cnn1
Cnn2
Cnot6
Cnp1
Cnp1
Cntnap2
Cobl
Col11a1
Col11a1
Col13a1
Col14a1
Col14a1
Col16a1
Col17a1
Col18a1
Col18a1
Col1a1
Col1a1
Col1a2
Col1a2
Col23a1
Col3a1
Col3a1
Col4a1
Col4a1
Col4a2
Col4a3bp
Col4a5
Col4a5
Col4a6
Col4a6
Col5a1
Col5a2
Col5a2
Col6a1
Col6a2
Col6a2
Col7a1
Col8a1
Col8a1
Col8a1
Col9a2
Col9a3
Col9a3
Copz2
Cotl1
Cotl1
Cotl1
Cotl1
Cp
Cp
Cpa6
Cpm
Cpm
Cpne8
Cpne8
Cpne8
Cpxm1
Cpxm2
Cpxm2
Crb3
Crb3
Creb3l2
Crebl2
Creld1
Crip1
Crispld1
Crispld1
Crispld2
Crispld2
Crispld2
Crtap
Cryab
Cryab
Crym
Csf1
Csn3
Cspg2
Cspg2
Cspg2
Cstf2t
Ctdspl
Cthrc1
Ctnnd2
Ctnnd2
Ctnnd2
Ctnnd2
Ctr9
Ctse
Ctsf
Ctsh
Ctsh
Ctsk
Ctsr
Cttnbp2
Cugbp2
Cugbp2
Cugbp2
Cx3cl1
Cxcl12
Cxcl12
Cxcl14
Cxcl14
Cxcl15
Cxcl15
Cxcl2
Cxx1c
Cxxc5
Cxxc5
Cyp2j9
Cyp7b1
Cyp7b1
D0H4S114
D10Bwg1379e
D10Bwg1379e
D10Ertd610e
D10Ucla1
D16Ertd472e
D16Ertd472e
D16Ertd472e
D16Ertd472e
D16Wsu65e
D230025D16Rik
D2Bwg1335e
D330028D13Rik
D3Bwg0562e
D3Bwg0562e
D430039N05Rik
D530005L17Rik
D530037H12Rik
D630004K10Rik
D730039F16Rik
D730039F16Rik
D7Ertd715e
D8Bwg1414e
D930026N18Rik
D930028F11Rik
D930046M13Rik
D930050A07Rik
D9Ertd280e
Dach2
Dact1
Dapp1
Dapp1
Dbn1
Dcamkl1
Dcamkl1
Dcn
Dcun1d3
Ddef1
Ddr2
Ddx28
Dennd2a
Dennd2c
Dhx32
Diras2
Disp1
Dkk3
Dkk3
Dkkl1
Dll1
Dmbt1
Dmn
Dnaic1
Dnaic1
Dnajc1
Dnajc12
Dnmbp
Dock8
Dock9
Dpy19l1
Dpysl2
Dpysl3
Dpysl3
Drp2
Drp2
Dst
Dst
Dst
Dtx4
Dusp16
Dusp4
Dusp6
Dzip1
Dzip1
E030049G20Rik
E130013N09Rik
E130201N16Rik
E130306D19Rik
E430002G05Rik
Ecm1
Edar
Edg3
Edg5
Ednra
Ednrb
Efcab1
Efemp2
Efhb
Efna5
Efnb2
Efnb2
Egfl6
Egfl9
Egfl9
Egr2
Egr2
Egr3
Ehd2
Ehf
Ehf
Ehf
Eif5a2
Elf5
Elk3
Ell2
Elmod2
Eln
Elovl4
Elovl4
Elovl7
Elovl7
Elovl7
Elovl7
Elovl7
Emb
Emb
Emid1
Eml1
Eml5
Enc1
Enc1
Enpp1
Enpp1
Enpp2
Enpp3
Enpp3
Enpp3
Entpd1
Entpd1
Entpd3
Epas1
Epb4.1l2
Epb4.1l3
Epb4.1l3
Epb4.1l4a
Epb4.1l5
Epdr2
Epgn
Epha4
Epha4
Epha7
Epha7
Ephb1
Ephb6
Ephx1
Eps15
Eps8
Eps8
Eps8
Epsti1
Erbb3
Esm1
Esr1
Esr1
Esrrg
Etv1
Etv1
Etv5
Evc
Evpl
Exoc6
Expi
Ext1
Eya1
Eya2
F2r
F2r
Fads6
Fas
Fas
Fat4
Fath2
Fbln1
Fbln1
Fbln2
Fbn1
Fbn1
Fbn2
Fbxo2
Fbxo6b
Fcgbp
Fcgr2b
Fcgrt
Fer1l4
Fgb
Fgd3
Fgf1
Fgf13
Fgf14
Fgfr2
Fgfr2
Fgfrl1
Fgfrl1
Fgg
Fhit
Fhod3
Filip1
Fip1l1
Fkbp10
Fkbp10
Fkbp14
Fkbp7
Fkbp9
Fkbp9
Flna
Flrt3
Flrt3
Fmod
Fmod
Fmod
Fmod
Fmod
Fmod
Fn1
Fndc4
Fndc4
Folr1
Folr2
Foxa1
Foxc1
Foxc1
Frem2
Frmd4a
Fryl
Fscn1
Fst
Fstl1
Fstl1
Fstl1
Fut9
Fxyd2
Fxyd2
Fxyd2
Fxyd5
Fyn
Fyn
Fzd1
Fzd2
Fzd3
Fzd3
Fzd7
Fzd8
G430002G23Rik
G430002G23Rik
G6pdx
Ga17
Ga17
Ga17
Ga17
Gab2
Gabbr1
Gabrp
Gad1
Gadd45b
Gadd45g
Galnt4
Galntl4
Garnl4
Gas1
Gas1
Gas6
Gats
Gca
Gca
Gcc1
Gclc
Gcnt2
Gdpd1
Gdpd1
Gfpt2
Gfra1
Gfra2
Gfra2
Ggt1
Gipc2
Gja1
Gja1
Gja1
Gja7
Gjb2
Gjb3
Gjb4
Glrb
Glrb
Glt25d2
Gm106
Gm106
Gm266
Gmfb
Gmfb
Gna14
Gna14
Gnai1
Gnai1
Gnb5
Gng2
Golph4
Got1
Gpc1
Gpc3
Gpc4
Gpc4
Gpc6
Gpc6
Gpr120
Gpr125
Gpr126
Gpr137b
Gpr153
Gpr161
Gpr178
Gpr64
Gpr87
Gprasp1
Gprc5b
Gprk5
Gpsm1
Gpsm2
Gpsm3
Gpx3
Gpx7
Grasp
Grasp
Grb14
Grb7
Grhl1
Grip1
Grpel2
Grpel2
Gse1
Gsn
Gsn
Gstm1
Gstm1
Gstm2
Gstt1
Gstt2
Gtl2
Gtl2
Gtl2
Gtl2
Gucy1a3
Gucy1b3
Gulp1
Gulp1
Gypc
H2-M3
H2-Q1
H2-Q8
H6pd
Has1
Has2
Has2
Hba-a1
Hbp1
Hdgfrp3
Hdgfrp3
Hdgfrp3
Hexa
Hgf
Hgf
Hip1
Hipk2
Hist1h1c
Hist1h1c
Hist1h2bp
Hist1h4h
Hist1h4i
Hist2h2aa1
Hist2h2aa1
Hist2h3c2
Hmcn1
Hmgcll1
Hook1
Hp
Hpcal4
Hs3st3b1
Hs3st6
Hs6st2
Hsd3b7
Hspa2
Hspb8
Hspb8
Hspg2
Htr1d
Htr1d
Htr4
Htra1
Htra1
Hunk
Ica1
Ica1
Icam1
Id3
Id4
Id4
Id4
Id4
Ifih1
Ifitm1
Ifitm3
Ift80
Ift81
Ift81
Igf1r
Igf2bp2
Igfbp2
Igfbp3
Igfbp3
Igfbp4
Igfbp4
Igfbp4
Igfbp5
Igfbp6
Igfbp7
Igfbp7
Igsf4a
Igsf4a
Igsf4a
Igsf4c
Il13ra1
Il17b
Il18
Il18r1
Il23a
Indo
Ing3
Inhbb
Inppl1
Irak2
Irf4
Irx4
Isg20
Islr
Itga1
Itga8
Itga9
Itga9
Itgb8
Itih2
Itm2a
Itm2c
Itpkb
Jag1
Jag1
Jag2
Jag2
Jam2
Jam4
Josd2
Jph2
Kazald1
Kbtbd11
Kbtbd9
Kcnh1
Kcnk2
Kcnk5
Kcnmb1
Kcnn4
Kcns3
Kctd15
Kctd4
Kctd4
Kif13a
Kif5c
Kirrel3
Kit
Kit
Klf12
Klhdc5
Klhl23
Krt14
Krt14
Krt15
Krt17
Krt18
Krt19
Krt23
Krt4
Krt4
Krt42
Krt5
Krt6a
Krt6a
Krt6a
Krt7
Krt8
Krt8
Krt8
Ktn1
L3mbtl2
Lad1
Lama1
Lama2
Lama3
Lamb1-1
Lamb1-1
Lamb3
Lamc1
Larp6
Lasp1
Lasp1
Lass6
Lcor
Lcp1
Lcp1
Ldhb
Lect1
Lepre1
Lepre1
Leprel2
Lgals1
Lgals1
Lgals3
Lgals3
Lgals7
Lgals9
Lgr4
Lgr5
Lgr6
Lhfp
Lhfpl2
Lhfpl2
Lifr
Lifr
Lipg
Liph
Lix1l
Lix1l
Lmo1
Lmo4
Lmo7
Lmod1
Lnx1
Lnx1
LOC232875
LOC432995
LOC433886
LOC553091
LOC554327
LOC554327
LOC639426
LOC665270
LOC666048
LOC666794
LOC675405
LOC675709
LOC73899
Loxl1
Loxl2
Loxl3
Lphn3
Lphn3
Lphn3
Lphn3
Lphn3
Lrba
Lrg1
Lrig1
Lrig3
Lrig3
Lrp1
Lrp12
Lrpap1
Lrrc8c
Lrrc8c
Lrrc8e
Lrrc8e
Lrrk2
Ltbp2
Ltbp4
Ltf
Ltk
Lum
Ly6a
Ly6c
Ly6d
Ly6k
Ly96
Lyn
Lynx1
Lynx1
Lyzl4
Maf
Maf
Maf
Maf
Maged1
Magee1
Magi2
Magi3
Mal
Mal2
Malat1
Mamdc2
Man1a
Man1a
Man2a2
Manba
Mansc1
Maob
Map2k6
Map3k9
Mapk12
Mapk4
Mapt
Mark1
Mark1
Mark1
Mark1
Marveld1
Marveld2
Marveld3
Marveld3
Matn2
Matn2
Matn4
Mbnl1
Mboat1
Mboat1
Mbp
Mcam
Mcc
Mcf2l
Mdk
Me3
Med12l
Mef2c
Mef2c
Mef2c
Mef2c
Meis1
Mettl7a
Mettl7a
Mettl7a
Mfap2
Mfap3l
Mfap5
Mfi2
Mfsd2
Mgat5
Mgat5
Mgll
Mgp
Mia1
Micalcl
Mir16
Mkx
Mllt4
Mlph
Mlph
Mmd
Mmd
Mme
Mmp14
Mmp19
Mmp2
Mmp2
Mmp23
Mmp3
Mn1
Mod1
Mod1
Morn1
Mospd2
Moxd1
Mpdu1
Mpdz
Mreg
Mrvi1
Mrvi1
Msrb3
Msx2
Mt1
Mt2
Mtac2d1
Mtac2d1
Mtap2
Mtap6
Mtap9
Mtmr11
Mtmr7
Mtmr7
Mtss1
Mtss1
Muc1
Muc20
Muc4
Muc4
Mum1l1
Myb
Myb
Myb
Mybph
Myc
Mycbp
Mycbpap
Mycn
Myh10
Myh11
Myh11
Myh14
Myl9
Mylk
Mylk
Mylk
Myo5b
Myo5b
Myo5c
NA
NA
NA
NA
NA
NA
NA
NA
NA
NA
NA
NA
NA
NA
NA
NA
NA
NA
NA
NA
NA
NA
NA
NA
NA
NA
NA
NA
NA
NA
NA
NA
NA
NA
NA
NA
NA
NA
NA
NA
NA
NA
NA
NA
Nadk
Nav3
Ncald
Ncam1
Ndg2
Ndg2
Ndn
Ndn
Ndn
Ndn
Ndn
Ndrg2
Ndrg4
Nebl
Nedd4l
Nedd9
Nedd9
Nedd9
Neo1
Nexn
Nfatc2
Nfe2l3
Nfil3
Nfix
Nfix
Nfix
Ngef
Nhsl1
Niban
Niban
Nid1
Nipa1
Nkd1
Nkd2
Nkd2
Nnat
Nope
Nope
Notch3
Notch3
Npal1
Npal1
Npas2
Npr2
Nptx1
Nr4a2
Nr4a2
Nr4a2
Nr4a2
Nr4a3
Nrtn
Nrxn3
Nrxn3
Nt5e
Ntf5
Ntn1
Ntng1
Ntrk3
Nudt11
Nup210
Nupr1
Nupr1
Nxn
Oat
Ocln
Odz2
Odz2
Odz3
Odz3
Olfm1
Olfm1
Olfm4
Olfml3
Opcml
Ormdl2
Osbpl5
Osr1
Oxtr
P2rx7
P4ha1
P4ha2
Padi2
Padi3
Palmd
Panx1
Pappa
Pappa
Pard6b
Pard6g
Parl
Pbx3
Pbxip1
Pbxip1
Pcbp4
Pcdh18
Pcdh18
Pcdh18
Pcdh7
Pcdh7
Pcdh7
Pcdha1
Pcdha4
Pcdhb3
Pcdhb7
Pcdhgc3
Pcolce
Pcolce
Pcp4
Pcsk5
Pcsk5
Pctk2
Pde4b
Pde4b
Pde7a
Pde9a
Pdgfc
Pdgfc
Pdgfra
Pdgfrb
Pdgfrl
Pdlim2
Pdlim3
Pdlim4
Pdpn
Pdzk1ip1
Peli2
Peli2
Peo1
Perp
Pftk1
Pgd
Pgf
Pglyrp1
Pgm5
Pgr
Pgr
Pgr
Pgrmc2
Phactr4
Phlda3
Phyh
Phyhipl
Pik3ap1
Pik3c2g
Pik3cb
Pip5k1a
Pip5k1a
Pip5k2b
Pir
Pkd2
Pkd2
Pkia
Pknox2
Pkp1
Pkp2
Pkp2
Pkp2
Pkp2
Pkp2
Pla1a
Pla2g7
Plac8
Plagl1
Plce1
Plcg1
Plcg2
Plcl1
Plcl4
Plcxd1
Pld1
Pld1
Plekha4
Plekhb1
Plekhb2
Plekhf1
Plekhg3
Plod1
Plod2
Plod2
Pltp
Pltp
Plxdc2
Pmp22
Pnck
Podxl
Pof1b
Pon3
Popdc2
Porcn
Postn
Pou3f1
Pou3f1
Ppap2a
Ppap2a
Ppap2b
Ppap2b
Ppap2c
Ppargc1b
Ppic
Ppp1r14a
Ppp1r9a
Ppp1r9a
Ppp2r2b
Prdm1
Prdm5
Prelp
Prickle1
Prickle2
Prkar1b
Prkch
Prkg1
Prkg2
Prlpm
Prlr
Prlr
Prlr
Prlr
Prlr
Prlr
Prlr
Prnp
Proc
Prom1
Pros1
Prr13
Prr6
Prrg3
Prrx1
Prrx1
Prss12
Prss22
Prss23
Prss23
Prss8
Pscdbp
Pscdbp
Psd2
Ptger2
Pthlh
Ptk2b
Ptn
Ptpla
Ptplb
Ptpn14
Ptpn18
Ptpre
Ptpre
Ptprm
Ptprs
Ptrf
Ptx3
Pvrl3
Pvrl4
Pvrl4
Pxdn
Rab11fip1
Rab11fip1
Rab17
Rab20
Rab25
Rab27a
Rab27b
Rab27b
Rab32
Rab34
Rab34
Rab39b
Rab3ip
Rab3ip
Rabgap1l
Rabgap1l
Rai2
Ralgps2
Ralgps2
Ralgps2
Rapgef5
Rarres2
Rasa3
Rasef
Rasgef1b
Rasgrf1
Rasgrf1
Rasl11a
Rassf6
Rbm38
Rbms3
Rbpms
Rbpms
Rbpms
Rbpms
Rbpms2
Rcn3
Reck
Reep1
Reg3g
Reln
Rerg
Rgl1
Rgs10
Rgs2
Rgs2
Rhbdl2
Rhbdl3
Rhoc
Rhoc
Rhoj
Rhov
Rhpn2
Rhpn2
Ripk1
Rnase4
Rnasel
Rnasel
Rnf122
Rnf128
Rnf128
Rnf180
Robo1
Rod1
Ror1
Rps6ka5
Rps6ka5
Rsad2
Rsad2
Rsnl2
Rsnl2
Rsnl2
Rsnl2
Rsnl2
Rspo1
Rsu1
Rtn1
Runx2
Rutbc3
Samd4
Satb1
Sbno1
Scamp5
Scap2
Scara3
Scarb1
Scarb1
Scarb1
Scarf2
Scmh1
Scn5a
Scn7a
Scn7a
Scn7a
Scnn1a
Scnn1b
Scx
Sdc3
Sdf4
Sdk1
Sdk2
Sdpr
Sdpr
Sdpr
Sdsl
Sec14l4
Selm
Sema3c
Sema3c
Sema3f
Sema4d
Sema5a
Sema5a
Sema6a
Sema6d
Sepx1
Serinc3
Serpina3n
Serpinb11
Serpinb6a
Serpinb6b
Serpinb9
Serpinf1
Serping1
Serpinh1
Serpinh1
Setd6
Sfrp1
Sfrp1
Sgcb
Sgcb
Sh2d4a
Sh3bgr
Sh3bgrl2
Sh3bp5
Sh3gl2
Sh3kbp1
Sh3tc2
Shc4
Sidt1
Sigirr
Six4
Six4
Six5
Ski
Slc12a2
Slc12a4
Slc15a2
Slc16a5
Slc16a7
Slc1a1
Slc1a1
Slc22a18
Slc24a3
Slc24a6
Slc25a30
Slc27a3
Slc28a3
Slc28a3
Slc2a10
Slc2a13
Slc2a3
Slc2a3
Slc2a4
Slc35d1
Slc35f1
Slc35f3
Slc38a1
Slc39a8
Slc43a1
Slc43a3
Slc44a2
Slc44a4
Slc45a3
Slc45a3
Slc5a1
Slc5a5
Slc5a6
Slc6a14
Slc6a15
Slc7a2
Slc7a2
Slc7a2
Slc7a4
Slc7a6
Slc7a6os
Slc9a3r1
Slco1a6
Slco2a1
Slco2a1
Slco2a1
Slfn2
Slit2
Slit3
Slit3
Smad6
Smarca1
Smarcd3
Smox
Smtn
Snag1
Snai2
Snai2
Sncaip
Sned1
Snx24
Soat1
Soat1
Socs3
Socs3
Sorbs1
Sorbs1
Sorbs1
Sorbs1
Sorbs1
Sorbs2
Sorcs1
Sorcs2
Sort1
Sort1
Sostdc1
Sostdc1
Sox6
Sox8
Sparc
Sparc
Spata13
Spata13
Spdef
Speer4a
Speer7-ps1
Speer8-ps1
Speg
Speg
Spg3a
Spg3a
Sphk1
Spint1
Spnb3
Spock2
Spon1
Spon2
Spred1
Spred1
Sprr1a
Sprr2f
Spry1
Sqrdl
Srpx
Ssbp2
Ssbp2
Ssbp2
Sspn
Sspn
St14
St3gal2
St8sia6
St8sia6
St8sia6
Stac2
Stard8
Stc2
Stc2
Stc2
Steap1
Steap1
Ston2
Stox1
Stox2
Stxbp4
Stxbp6
Sulf1
Sulf2
Sulf2
Sult2b1
Syde2
Syn2
Synpo
Synpo2
Syt7
Syt7
Sytl2
Tacc2
Tacr3
Tacr3
Tacstd2
Tagln
Tbc1d16
Tbc1d2b
Tbx2
Tbx3
Tcba1
Tceal3
Tcf3
Tcf7
[truncated: 226 more rows]
