# Supplementary material for: Transcriptome analysis of mammary epithelial subpopulations identifies novel determinants of lineage commitment and cell fate
Source: BMC Genomics. 2008 Dec 8;9:591. doi: 10.1186/1471-2164-9-591 (PMC2629782; doi:10.1186/1471-2164-9-591)
Supplement: Additional file 4 — Genes characteristic of basal/myoepithelial cells. The table shows all 861 genes in the basal/myoepithelial population with an abundance score of 2 or more when the 1427 differentially expressed gene set was sorted by descending abundance scores in the basal/myoepithelial population. Such genes were considered characteristic of the population. Where differential gene expression was indicated by more than one probe, an average value for each of the contrasts across the probes was calculated. The number of probes is indicated. [file 1471-2164-9-591-S4.xls]

## Sheet: Sheet1
	Score				Number of Identifiers
Gene Name	Basal	Luminal ER-	Luminal ER+	q-value(%)
Il17b	40.9698	-21.4071	-19.5627	0	1
Actg2	40.3039	-21.7164	-18.5875	0	1
Dll1	36.0365	-6.73074	-29.3058	0	1
Col9a2	32.5123	-6.65612	-25.8562	0	1
Ttyh2	32.4125	-11.7353	-20.6772	0	1
Moxd1	30.9064	-17.5108	-13.3956	0	1
Cxcl14	29.3957	-15.2398	-14.1559	0	2
Cnn1	28.8567	-13.8378	-15.0189	0	1
Krt5	28.5117	-14.4073	-14.1044	0	1
Col4a2	27.5625	-9.41902	-18.1435	0	1
Niban	27.0855	-10.8974	-16.1881	0	2
Reln	26.8173	-13.8843	-12.9331	0	1
Hs6st2	26.6959	-14.4905	-12.2054	0	1
Irx4	26.6032	-12.6775	-13.9258	0	1
Tgfbr3	26.2966	-6.19508	-20.1016	0	1
Pdpn	25.9749	-10.7987	-15.1761	0	1
Mylk	25.1811	-12.936	-12.2451	0	3
Lmo1	25.1421	-10.714	-14.428	0	1
Tro	24.905	-12.2548	-12.6502	0	1
Mmp2	24.4074	-13.1454	-11.262	0	2
Ppic	23.5254	-7.94932	-15.5761	0	1
Cyp7b1	23.0179	-12.6307	-10.3872	0	2
Mrvi1	22.4838	-11.4273	-11.0565	0	2
Acta2	22.4713	-12.1796	-10.2917	0	2
Rcn3	22.0587	-11.4243	-10.6344	0	1
Nebl	21.4875	-7.68771	-13.7998	0	1
Krt15	21.41	-14.8515	-6.55845	0	1
Nexn	21.0403	-10.9562	-10.0842	0	1
Capn6	20.9639	-10.6366	-10.3273	0	1
Adamts20	20.4317	-9.91095	-10.5208	0	1
Myl9	20.4219	-12.4038	-8.01809	0	1
Aoc3	20.1171	-9.29953	-10.8176	0	1
Antxr2	19.7546	-24.2426	4.48798	0	1
Syde2	19.6967	-0.894441	-18.8022	0	1
Matn2	19.5472	-9.23733	-10.3099	0	2
Egfl6	19.3222	-9.80913	-9.51305	0	1
Plcxd1	19.2218	-10.2079	-9.01381	0	1
Ank2	19.1311	-8.81828	-10.3128	0	2
Elovl4	19.1201	-8.64421	-10.4759	0	2
Ugt1a6a	19.0839	-10.6535	-8.43033	0	2
Camk4	18.9034	-8.90048	-10.0029	0	1
Ccnd2	18.8615	-9.55889	-9.30264	0	4
Serpinf1	18.8112	-9.9843	-8.82686	0	1
Col5a1	18.6537	-9.01513	-9.63852	0	1
Ap1s2	18.4719	-4.35498	-14.1169	0	1
Prss12	18.3916	-1.47387	-16.9177	0	1
Col18a1	18.1216	-8.3753	-9.74633	0	2
Ltbp2	18.0608	-1.82693	-16.2338	0	1
Adamts2	18.0453	-9.8086	-8.23669	0	2
Scn7a	17.808	-9.43067	-8.37732	0	3
Col17a1	17.3923	-8.72968	-8.6626	0	1
Abat	17.3917	-8.44538	-8.94634	0	1
Serpinb11	17.3094	-9.79446	-7.5149	0	1
Trpv4	17.2438	-10.381	-6.86274	0	1
Sdk2	17.1621	-8.01023	-9.15187	0	1
Pros1	17.137	-3.19247	-13.9445	0	1
Fzd2	16.8976	-10.2521	-6.64558	0	1
Sema6d	16.7306	-4.05567	-12.6749	0	1
Snai2	16.7236	-8.21347	-8.51016	0	2
Sorcs1	16.4543	-8.14916	-8.30518	0	1
Col14a1	16.428	-8.29652	-8.13149	0	2
Gfra1	16.3249	-9.08667	-7.23825	0	1
Dpysl2	16.2884	-1.16835	-15.12	0	1
Gucy1b3	16.2599	-7.39969	-8.86026	0	1
Ddef1	16.2471	-5.48733	-10.7597	0	1
Ndn	16.1562	-7.69679	-8.45939	0	5
Tagln	16.0618	-7.15018	-8.91161	0	1
Mycn	15.9552	-1.0839	-14.8713	0	1
Tnik	15.9412	-5.27968	-10.6615	0	1
Art4	15.8842	-7.7305	-8.15365	0	1
Odz2	15.8347	-8.49971	-7.33501	0	2
Adcy7	15.7453	-7.28829	-8.45704	0	2
Gpc6	15.6448	-5.89071	-9.75409	0	1
Postn	15.4868	-4.26405	-11.2227	0	1
Pcsk5	15.4796	-5.03366	-10.4459	0	2
Atp1a2	15.4641	-7.77844	-7.68569	0	1
Smarca1	15.4429	-7.82409	-7.61886	0	1
Pcdh7	15.3114	-7.84417	-7.46726	0	3
Fmod	15.2271	-7.70561	-7.52154	0	6
Fstl1	15.2137	-8.58623	-6.62751	0	3
Trp63	15.1428	-7.10945	-8.03335	0	1
Has2	15.0945	-9.55094	-5.54353	0	2
Htra1	15.0864	-4.8226	-10.2638	0	2
Ptprm	15.0676	-7.90819	-7.15941	0	1
Psd2	15.0094	-7.62441	-7.38501	0	1
Pmp22	14.9614	-7.66838	-7.29299	0	1
Apoe	14.9596	-3.82291	-11.1367	0	1
Vwa1	14.915	-7.29369	-7.62135	0	1
Efcab1	14.8666	-7.72818	-7.13839	0	1
Ckb	14.7139	-7.08274	-7.63117	0	1
Eif5a2	14.4941	-6.50927	-7.9848	0	1
Mamdc2	14.4866	-6.38912	-8.09751	0	1
Slc7a6os	14.3542	-13.3702	-0.983992	0	1
Rab34	14.3439	-4.27997	-10.0639	0	2
Igfbp2	14.3226	-6.61907	-7.70348	0	1
Pard6g	14.214	-1.62019	-12.5938	0	1
Kbtbd9	14.2029	-6.547	-7.65595	0	1
Ddr2	14.1634	-6.90126	-7.26214	0	1
Fzd3	14.1433	-5.91194	-8.23133	0	2
Cmkor1	14.1063	-1.24557	-12.8607	0	1
Bdnf	14.1029	-10.7699	-3.33301	0	2
Ephb1	14.0413	-6.95383	-7.08751	0	1
Col4a1	14.0287	-4.76794	-9.26072	0	2
Sh3bgr	13.9451	-7.29001	-6.65513	0	1
Diras2	13.934	-7.55299	-6.381	0	1
Plekhb1	13.9105	-0.931073	-12.9794	0	1
Hgf	13.9104	-7.47928	-6.43112	0	2
Tmtc2	13.8386	-1.9333	-11.9053	0	1
Pdgfrb	13.7636	-7.21331	-6.55031	0	1
Cdh11	13.6328	-6.61692	-7.01587	0	1
Cpxm2	13.554	-6.91222	-6.6418	0	2
Wif1	13.53	-6.70044	-6.8296	0	1
Spon2	13.4876	-7.72412	-5.76345	0	1
Aebp1	13.4517	-6.30891	-7.14284	0	2
Runx2	13.4368	5.18663	-18.6234	0	1
Nkd1	13.4154	-6.72686	-6.68851	0	1
Vash2	13.2342	0.121892	-13.3561	0	1
Abcc5	13.2333	-8.03992	-5.19338	0	1
Synpo2	13.1548	-6.07893	-7.07584	0	1
Cacna2d1	13.1545	-6.76702	-6.38745	0	2
Hdgfrp3	13.1115	-6.43753	-6.67394	0	3
Id4	12.9846	-4.59067	-8.39388	0	4
Adamts7	12.889	-7.40988	-5.47907	0	1
Col5a2	12.8717	-6.82786	-6.04381	0	2
Bambi	12.8544	0.867718	-13.7221	0	1
Sparc	12.81	-7.54328	-5.26674	0	2
Cttnbp2	12.7619	-5.71327	-7.04862	0	1
Maf	12.7276	-5.01791	-7.70972	0	4
Nudt11	12.7136	-4.59527	-8.11833	0	1
Antxr1	12.7004	-7.99497	-4.70541	0	1
Elmod2	12.6854	-13.4801	0.794722	0	1
Ppp1r14a	12.6811	-6.44129	-6.23978	0	1
Loxl3	12.6736	-5.91145	-6.76212	0	1
Igfbp3	12.6697	-6.22297	-6.44669	0	2
Mark1	12.6614	-4.64801	-8.01343	0	4
Epas1	12.6377	-0.767518	-11.8702	0	1
Tmigd1	12.4989	-5.02399	-7.4749	0	1
Tbx2	12.4496	-6.23915	-6.21043	0	1
Dkk3	12.4343	-7.67793	-4.75639	0	2
Gm106	12.3996	-3.62418	-8.77541	0	2
Eya1	12.398	-5.54921	-6.84882	0	1
Edar	12.3131	-6.47528	-5.83783	0	1
Slc35d1	12.302	-4.39781	-7.90416	0	1
Tnfsf7	12.2989	-6.47188	-5.82707	0	1
Cyp2j9	12.2817	-6.65355	-5.62815	0	1
Gfra2	12.2419	-4.1307	-8.11124	0	2
Nkd2	12.2402	-5.30925	-6.93094	0	2
Gpx7	12.217	-6.42807	-5.78895	0	1
Vsnl1	12.1428	-5.95169	-6.19108	0	2
Gpr161	12.0954	-4.88463	-7.21073	0	1
Zfp354c	12.0557	-3.6008	-8.45491	0	1
Arhgef4	12	-1.84479	-10.1552	0	1
Lepre1	11.9957	-6.56138	-5.43433	0	2
Serping1	11.9956	-6.43194	-5.56371	0	1
Lhfp	11.9606	-5.01653	-6.94404	0	1
Dact1	11.8631	-4.45225	-7.41086	0	1
Leprel2	11.8386	-8.3068	-3.53175	0	1
Lama3	11.7995	-3.17676	-8.62277	0	1
Egfl9	11.739	-6.18598	-5.55307	0	2
Bmp7	11.7247	-5.96274	-5.76197	0	2
Rnase4	11.7079	-8.78094	-2.92697	0	1
Adamts1	11.6959	2.89692	-14.5928	0	1
Rtn1	11.6575	-5.8716	-5.78594	0	1
Epdr2	11.4713	-15.1023	3.63101	0	1
Col7a1	11.4351	-6.28188	-5.1532	0	1
Selm	11.4308	-6.8248	-4.60605	0	1
Adamts18	11.4189	-5.3593	-6.0596	0	1
Camta1	11.374	-4.0152	-7.35876	0	2
Cspg2	11.3597	-5.58632	-5.77336	0	3
Lgals7	11.3062	-5.8028	-5.50338	0	1
Pgrmc2	11.2875	-4.78612	-6.50141	0	1
Kazald1	11.2793	-8.26669	-3.01262	0	1
Sdc3	11.2711	-7.35962	-3.91143	0	1
Prelp	11.2707	-3.65917	-7.61149	0	1
Ctnnd2	11.2564	-2.48951	-8.76693	0	4
Grasp	11.2108	1.46029	-12.6711	0	2
Fzd7	11.1937	-0.960042	-10.2336	0	1
Lama1	11.1699	-2.76091	-8.40902	0	1
St8sia6	11.1246	2.54229	-13.6669	0	3
Myh11	11.1154	-6.01008	-5.10532	0	2
Gypc	11.005	-5.47037	-5.53468	0	1
Sostdc1	10.9789	-5.02559	-5.95327	0	2
Gpr153	10.9691	-7.56143	-3.4077	0	1
Itga9	10.9269	-5.69884	-5.22803	0	2
Mdk	10.9098	-8.54423	-2.36553	0	1
Aard	10.9026	-5.85069	-5.0519	0	1
Reep1	10.8862	-5.17428	-5.71194	0	1
Gpc4	10.874	-2.66602	-8.20796	0	4
Nope	10.8498	-7.56015	-3.28967	0	2
Mapt	10.8106	-3.82397	-6.98662	0	1
Nfix	10.8049	0.0616105	-10.8665	0	3
Lamc1	10.8032	-10.7457	-0.0574986	0	1
Fbn1	10.7931	-5.45919	-5.33391	0	2
Trim29	10.7644	-10.7301	-0.0343492	0	1
Trpv6	10.7636	-4.76976	-5.99383	0	1
Tshz2	10.7276	-4.80606	-5.92156	0	2
Zfp365	10.7247	-5.35991	-5.36479	0	1
Rbpms	10.7152	-5.37629	-5.3389	0	4
Tpst1	10.7045	-2.85502	-7.84951	0	1
Hspg2	10.6965	-2.3211	-8.37537	0	1
Slc43a1	10.6785	-6.25143	-4.42711	0	1
Oxtr	10.6451	-1.27922	-9.36591	0	1
St3gal2	10.6356	-5.22122	-5.4144	0	1
Cdkn1c	10.6259	-4.40649	-6.21946	0	1
Dst	10.6098	-8.17875	-2.43103	0	3
Dcun1d3	10.5624	-4.14022	-6.42222	0	1
Col23a1	10.5443	-5.39285	-5.1515	0	1
Adam12	10.5344	-5.38122	-5.15322	0	1
Rab27a	10.4797	-5.22679	-5.25289	0	1
Rabgap1l	10.4698	-2.96819	-7.50157	0	2
Myh10	10.4571	-6.53626	-3.92084	0	1
Speer7-ps1	10.4237	-6.16778	-4.2559	0	1
Asb2	10.4219	-4.53172	-5.89018	0	1
Cacnb4	10.4155	-5.15846	-5.25704	0	2
Maob	10.4073	-4.82067	-5.58659	0	1
Pctk2	10.3959	-2.95398	-7.44195	0	1
Ndrg2	10.3426	-9.3815	-0.96108	0	1
Speer4a	10.3274	-5.23623	-5.0912	0	1
Ntrk3	10.3271	-3.947	-6.38011	0	1
Hunk	10.2908	-3.35488	-6.93592	0	1
Nr4a3	10.2479	0.974008	-11.2219	0	1
Rgl1	10.2181	-5.65029	-4.56778	0	1
Apobec1	10.1349	-5.93054	-4.20436	0	1
C1s	10.1173	-6.334	-3.78326	0	1
Sema5a	10.0783	-4.3073	-5.77104	0	2
Fbln2	10.0783	-4.73939	-5.33891	0	1
Arhgap24	10.0751	-5.75609	-4.31903	0	1
Odz3	10.0475	-5.35831	-4.68923	0	2
Mef2c	10.024	-5.31836	-4.70567	0	4
Rasa3	10.0198	-4.27801	-5.74178	0	1
Ccdc85b	9.99806	-5.81033	-4.18773	0	1
Ston2	9.98619	-5.67552	-4.31067	0	1
Adam19	9.98562	-5.13089	-4.85473	0	1
Cdh10	9.95603	-4.71726	-5.23877	0	1
Maged1	9.89045	-9.62051	-0.269948	0	1
Stac2	9.84244	-3.87749	-5.96496	0	1
Tcba1	9.78973	-4.02939	-5.76034	0	1
Med12l	9.7808	-2.86593	-6.91487	0	1
Pla2g7	9.74137	-5.59677	-4.1446	0	1
Kctd15	9.73317	-4.63845	-5.09472	0	1
Plxdc2	9.73209	0.348219	-10.0803	0	1
Epha4	9.67163	0.38745	-10.0591	0	2
Cacna1c	9.63483	-4.46258	-5.17225	0	2
Tceal3	9.61881	-5.03237	-4.58643	0	1
Magee1	9.61816	-3.4097	-6.20847	0	1
Rgs10	9.53758	-4.92203	-4.61555	0	1
Ga17	9.52379	-4.67596	-4.84783	0	4
Enpp1	9.51833	1.78253	-11.3009	0	2
Krt23	9.49959	-1.89448	-7.60512	0	1
Nid1	9.45884	-6.99372	-2.46512	0	1
Fscn1	9.44876	-1.15388	-8.29488	0	1
Tspan2	9.44163	0.435877	-9.8775	0	2
Ggt1	9.39425	-14.8016	5.4074	0	1
Rnf128	9.37692	-2.01747	-7.35944	0	2
Slc2a13	9.37586	-4.96143	-4.41443	0	1
Lgals1	9.36972	-4.38929	-4.98043	0	2
Cbr3	9.36544	-5.43157	-3.93387	0	1
Slit3	9.35774	-4.62167	-4.73607	0	2
Ski	9.32872	-2.59526	-6.73346	0	1
Prrx1	9.31779	-5.13019	-4.1876	0	2
Ugt1a9	9.26208	-4.90392	-4.35816	0	1
Prdm5	9.25097	-3.52615	-5.72481	0	1
Itm2a	9.24526	-0.919765	-8.3255	0	1
Cdh3	9.24214	-4.98728	-4.25486	0	1
Sh3tc2	9.23161	-1.60287	-7.62874	0	1
Gas1	9.21313	-3.35477	-5.85836	0	2
Hmcn1	9.21308	-4.57567	-4.63741	0	1
Serpinh1	9.19228	-1.72418	-7.4681	0	2
Pltp	9.18086	-4.47906	-4.70181	0	2
Slc2a3	9.16264	-6.27553	-2.88712	0	2
Rsu1	9.14798	-5.02496	-4.12302	0	1
Pftk1	9.14494	-3.54144	-5.6035	0	1
Them5	9.14137	-4.26984	-4.87153	0	2
Mia1	9.13283	-3.74346	-5.38937	0	1
Prkar1b	9.12295	-12.0535	2.93056	0	1
Fkbp14	9.08391	-11.14	2.05611	0	1
Phlda3	9.07553	-4.84148	-4.23405	0	1
Traf5	9.07015	-4.30279	-4.76736	0	1
Col6a2	9.05095	-4.43554	-4.61541	0	2
Car12	9.01536	-3.43012	-5.58524	0	1
Slit2	9.00342	-4.70144	-4.30198	0	1
Tgfb1i1	8.9953	-5.65179	-3.34351	0	1
Jag2	8.97312	-5.11903	-3.85409	0	2
Glt25d2	8.97116	-4.53934	-4.43181	0	1
Eln	8.96678	-4.24369	-4.72309	0	1
Padi3	8.96261	-6.37987	-2.58274	0	1
Ccdc106	8.95288	-4.68231	-4.27057	0	1
Fath2	8.95083	-2.08741	-6.86342	0	1
Pbxip1	8.92396	-8.48434	-0.439617	0	2
Mmd	8.82019	-0.642499	-8.17769	0	2
Plod2	8.8104	-2.84859	-5.96181	0	2
Rbpms2	8.80272	-4.38533	-4.41739	0	1
Pcdh18	8.79898	-3.98082	-4.81816	0	3
Angptl4	8.79323	-4.40813	-4.3851	0	2
Mreg	8.79043	-0.676892	-8.11354	0	1
Plekha4	8.76929	-4.79955	-3.96973	0	1
Lix1l	8.76395	-2.28736	-6.47659	0	2
Cml4	8.75545	-4.06475	-4.6907	0	1
Scara3	8.72984	-4.17203	-4.55782	0	1
Fhod3	8.72325	-0.585251	-8.138	0	1
Frem2	8.71684	-3.50724	-5.2096	0	1
Arhgap20	8.7084	-4.29599	-4.41241	0	1
Popdc2	8.705	-4.14026	-4.56474	0	1
Dmn	8.66311	-4.33683	-4.32628	0	1
Creb3l2	8.64835	-10.5426	1.89421	0	1
Vwa2	8.62303	-4.44805	-4.17498	0	1
Sema3c	8.59521	-4.33131	-4.2639	0	2
Mn1	8.5903	-3.11711	-5.47319	0	1
Lmod1	8.58615	-3.56493	-5.02121	0	1
Rai2	8.58149	-2.65025	-5.93124	0	1
Mbnl1	8.56185	-3.12693	-5.43492	0	1
Sorbs1	8.56053	-1.63556	-6.92497	0	5
Nfil3	8.55777	-9.7893	1.23153	0	1
Lrrc8c	8.55172	-4.66571	-3.88601	0	2
Gja7	8.54225	-5.49823	-3.04402	0	1
Plcg1	8.54057	-3.44522	-5.09534	0	1
Tfpi	8.52983	-4.14666	-4.38317	0	3
Cpne8	8.52406	-5.60743	-2.91663	0	3
Mfap2	8.5222	-4.53919	-3.98301	0	1
Igfbp7	8.52031	-4.04249	-4.47782	0	2
Ak1	8.51132	-8.62495	0.113631	0	1
Tpm2	8.50685	-5.92788	-2.57897	0	4
Gpr125	8.48979	-6.16291	-2.32688	0	1
Bcor	8.4873	-1.87469	-6.61261	0	1
B4galt6	8.48214	-1.49719	-6.98495	0	2
Mmp19	8.4745	-4.16918	-4.30531	0	1
Magi2	8.46758	-4.95434	-3.51324	0	1
Man2a2	8.46149	-8.89931	0.437825	0	1
Fgfrl1	8.45482	-6.3717	-2.08312	0	1
Krt42	8.45212	-4.6813	-3.77082	0	1
Loxl2	8.44675	-5.03556	-3.41119	0	1
Sgcb	8.43394	-5.30249	-3.13146	0	2
Ralgps2	8.43307	-8.06706	-0.366015	0	3
Phyhipl	8.42814	-3.93381	-4.49433	0	1
Slc2a4	8.39163	-4.63161	-3.76002	0	1
Twist1	8.3837	-3.15717	-5.22653	0	1
Pknox2	8.37147	-5.63676	-2.73471	0	1
Col1a2	8.35005	-4.85686	-3.49319	0	2
Kcnmb1	8.35001	-4.03597	-4.31404	0	1
Tulp3	8.34022	-5.35869	-2.98153	0	1
Thy1	8.31164	-3.51212	-4.79952	0	1
Fkbp10	8.30038	-6.21164	-2.08873	0	2
Dzip1	8.27468	-9.07499	0.800313	0	2
Jph2	8.23211	-4.39356	-3.83855	0	1
Rgs2	8.21742	-3.59587	-4.62155	0	2
Epha7	8.20021	0.491275	-8.69148	0	2
Rab39b	8.19059	-3.71876	-4.47184	0	1
Atp2a2	8.17283	-3.27813	-4.8947	0	2
Abcb1b	8.17013	-3.62814	-4.54199	0	1
Pdlim4	8.15407	-13.0173	4.86328	0	1
Spry1	8.14448	-5.97685	-2.16763	0	1
Zfp608	8.13431	-3.60597	-4.52834	0	1
Axl	8.12856	-3.10551	-5.02304	0	1
Vnn1	8.10357	-4.25333	-3.85025	0	2
Ntng1	8.09615	3.70859	-11.8047	0	1
Gucy1a3	8.09294	-4.07363	-4.01932	0	1
Ccl27	8.07652	-4.60988	-3.46664	0	1
Eml1	8.07465	-4.55802	-3.51663	0	1
BQ952480	8.03979	-3.60862	-4.43117	0	1
Enc1	8.02238	0.803879	-8.82625	0	2
Palmd	8.00185	-2.70393	-5.29792	0	1
Clstn1	7.98681	-1.93752	-6.04928	0	1
Ucn3	7.98464	-4.84975	-3.13489	0	1
Pkd2	7.9842	-0.86968	-7.11452	0	2
Adamts9	7.97288	-5.70331	-2.26957	0	1
Ccnjl	7.96137	-1.89568	-6.06568	0	1
Gprc5b	7.95791	-2.11351	-5.8444	0	1
Fbln1	7.9521	-4.72119	-3.2309	0	2
Fgf14	7.94556	-3.85896	-4.08659	0	1
Aff3	7.94483	-4.26674	-3.6781	0	1
Jag1	7.94087	-8.92353	0.982657	0	2
Casq2	7.91674	-4.16363	-3.75311	0	1
Slco2a1	7.91399	-15.1776	7.26363	0	1
Lgr4	7.89488	0.981316	-8.8762	0	1
Crispld1	7.87784	-4.15792	-3.71992	0	2
Asph	7.8672	-5.65751	-2.20969	0	3
Chst11	7.8637	-2.58299	-5.28071	0	2
Kirrel3	7.85785	-3.20078	-4.65707	0	1
Btbd14a	7.82871	-4.97572	-2.85299	0	1
Ctdspl	7.81833	-0.282651	-7.53567	0	1
Tnrc15	7.80573	-3.82321	-3.98252	0	1
Fndc4	7.78044	-1.75935	-6.02109	0	2
Zfp239	7.76321	-2.38962	-5.37358	0	1
Ccl11	7.7628	-3.6972	-4.06559	0	1
Kctd4	7.75335	-3.73551	-4.01784	0	2
Ppap2b	7.73523	-1.63348	-6.10175	0	2
Boc	7.71724	-0.241339	-7.4759	0	2
Slc12a4	7.70596	-6.70583	-1.00012	0	1
Egr3	7.7036	3.12399	-10.8276	0	1
Cxcl12	7.6995	-4.40462	-3.29487	0	2
Fryl	7.68144	-3.78525	-3.89619	0	1
Camk2g	7.67514	-4.98178	-2.69336	0	1
Me3	7.65593	-4.21711	-3.43881	0	1
Ptpre	7.65521	-1.47216	-6.18305	0	2
Apcdd1	7.64713	-3.05154	-4.59559	0	2
Ppap2a	7.64669	-6.4987	-1.14799	0	2
Ncam1	7.64311	-0.6932	-6.94991	0	1
Casq1	7.63784	-4.3981	-3.23974	0	1
Wisp1	7.6373	-3.09162	-4.54568	0	1
F2r	7.61223	2.23947	-9.8517	0	2
Fgfrl1	7.60892	-5.0315	-2.57743	0	1
Bgn	7.60048	-4.68723	-2.91325	0	3
Prdm1	7.59614	-1.00725	-6.58889	0	1
Pld1	7.58107	-6.88618	-0.694889	0	2
Gstm1	7.57957	-4.17138	-3.40819	0	2
Tmem154	7.57623	-2.74122	-4.835	0	1
Gstt1	7.57563	-3.97148	-3.60415	0	1
Snx24	7.56985	-3.92878	-3.64107	0	1
Fgf1	7.56459	-9.20785	1.64326	0	1
Mybph	7.55324	-2.66225	-4.89099	0	1
Ttc7b	7.55017	-2.24822	-5.30195	0	1
Mtap9	7.52365	0.884512	-8.40816	0	1
Trpm3	7.52338	-4.01436	-3.50903	0	3
Pdgfc	7.5032	0.0188771	-7.52208	0	2
Glrb	7.49407	-2.62811	-4.86596	0	2
Perp	7.49021	-5.2673	-2.22291	0	1
Tns1	7.48448	-3.91201	-3.57247	0	1
C1qdc2	7.47649	-2.75362	-4.72287	0	2
Sdpr	7.46059	1.23125	-8.69184	0	3
Prkg2	7.4564	-2.86387	-4.59253	0	1
Wnt6	7.44546	-4.15727	-3.28818	0	1
Mmp23	7.44454	-3.00557	-4.43897	0	1
Dusp6	7.44435	4.96564	-12.41	0	1
Cd151	7.42113	-9.10641	1.68528	0	2
Npr2	7.41405	-6.21764	-1.19641	0	1
Ppp2r2b	7.41194	-3.05295	-4.35899	0	1
Camk1d	7.40423	-4.53016	-2.87407	0	1
Pou3f1	7.40283	0.52931	-7.93214	0	2
Crtap	7.39607	-3.55763	-3.83845	0	1
Krt14	7.3936	-0.54785	-6.84575	0	2
Ssbp2	7.3902	-4.00801	-3.38219	0	3
Nt5e	7.38454	-3.55012	-3.83442	0	1
Col16a1	7.37529	0.155719	-7.53101	0	1
Ank	7.37247	-4.32628	-3.04619	0	1
Nr4a2	7.36518	0.990605	-8.35579	0	4
Lphn3	7.3637	0.29065	-7.65435	0	5
Hpcal4	7.3612	-4.35659	-3.00461	0	1
Frmd4a	7.34675	0.641132	-7.98788	0	1
Itga1	7.33658	-3.53482	-3.80176	0	1
Serpina3n	7.30206	-3.74068	-3.56139	0	1
Col4a6	7.29936	-1.24524	-6.05412	0	2
Amid	7.29649	-8.54067	1.24418	0	1
Entpd1	7.29592	-0.182148	-7.11378	0	2
Jam2	7.28658	-3.07351	-4.21307	0	1
Agrin	7.27823	-3.41841	-3.85982	0	1
Disp1	7.26858	-0.698079	-6.5705	0	1
Loxl1	7.25777	-3.64581	-3.61196	0	1
Emid1	7.22536	1.10969	-8.33505	0	1
Cdh13	7.20819	-8.06293	0.85474	0	2
Adamts5	7.20327	0.171637	-7.37491	0	1
Tmem38b	7.19618	-5.30595	-1.89023	0	1
Kcnk2	7.19592	-3.62392	-3.572	0	1
B3galnt1	7.1832	-4.45862	-2.72458	0	1
Cpa6	7.17667	-3.65162	-3.52505	0	1
Gtl2	7.16998	-3.69934	-3.47064	0	4
Aplp1	7.14134	-3.85236	-3.28898	0	1
Cp	7.14082	-0.225752	-6.91506	0	2
Scx	7.11712	-2.80882	-4.3083	0	1
Calml3	7.10662	-3.30547	-3.80115	0	1
Ext1	7.09968	-3.61223	-3.48744	0	1
Plcl1	7.09071	-2.69424	-4.39646	0	1
Ntf5	7.08782	-4.70647	-2.38135	0	1
Cdh2	7.08665	-6.77968	-0.306965	0	2
Tmem45a	7.08067	-3.44315	-3.63752	0	1
Fkbp7	7.06662	-4.39477	-2.67185	0	1
Galnt4	7.06525	-1.08449	-5.98076	0	2
Col11a1	7.05796	0.910309	-7.96827	0	2
Akp2	7.03064	-0.998207	-6.03243	0	1
Hs3st3b1	7.02471	-0.224751	-6.79996	0	1
Filip1	7.01218	-3.81848	-3.19369	0	1
Malat1	7.01076	-4.19906	-2.8117	0	1
Sep3	7.01029	-3.98017	-3.03012	0	1
Rnf122	7.00943	-3.65476	-3.35467	0	1
Kif13a	7.00449	-7.79907	0.794578	0	1
Lrpap1	6.98088	-4.1325	-2.84838	0	1
Col3a1	6.97805	-4.19125	-2.7868	0	2
Gprasp1	6.9715	-0.0511116	-6.92039	0	1
Tnfsf12	6.95875	-4.97619	-1.98256	0	1
Fyn	6.94909	-2.12702	-4.82207	0	2
Etv5	6.94345	-2.52675	-4.4167	0	1
Pvrl3	6.93166	-2.05847	-4.87318	0	1
Mfsd2	6.92033	-9.12245	2.20212	0	1
Ripk1	6.91357	-3.44569	-3.46788	0	1
Ift81	6.90028	-4.77339	-2.12689	0	2
Pnck	6.89872	-2.87315	-4.02557	0	1
Fhit	6.88668	-6.44954	-0.437133	0	1
Cav1	6.88554	-9.34857	2.46303	0	1
Trim35	6.87573	-12.9983	6.12258	0	1
Ednrb	6.86608	-3.79637	-3.06971	0	1
Gcc1	6.8606	-2.85806	-4.00253	0	1
Gadd45b	6.84315	-1.90394	-4.93922	0	1
Tnfaip6	6.83923	-0.730796	-6.10844	0	1
Adcy3	6.82741	-5.32705	-1.50036	0	1
Ptprs	6.7959	-1.37821	-5.41769	0	1
Pdgfrl	6.76992	-6.56594	-0.203972	0	1
Zfhx4	6.76635	-3.92703	-2.83932	0	1
Cda	6.76063	-1.98918	-4.77145	0	1
Pcdhb3	6.75755	-2.81612	-3.94142	0	1
Plekhf1	6.75192	-0.598532	-6.15339	0	1
Lrp12	6.74466	-2.10207	-4.64259	0	1
Tmem64	6.73678	-0.557632	-6.17915	0	2
Asxl3	6.73161	-2.74021	-3.99139	0	1
Sned1	6.71127	-9.78271	3.07144	0	1
Eya2	6.69779	-6.22784	-0.469945	0	1
Htr1d	6.69235	-4.38257	-2.30978	0	2
Fcgr2b	6.67224	-3.18717	-3.48507	0	1
Islr	6.64445	-3.5313	-3.11315	0	1
Mtap6	6.64254	-4.28198	-2.36055	0	1
Speg	6.64182	-5.80404	-0.837774	0	2
Six5	6.64008	-4.47278	-2.1673	0	1
Timp3	6.62816	-1.71576	-4.91239	0	1
C4b	6.60796	-2.07032	-4.53764	0	1
Gstm2	6.60601	-10.3797	3.77373	0	1
Vegfc	6.60151	1.11829	-7.7198	0	3
Emb	6.60055	-6.69278	0.092236	0	2
Stox1	6.59652	-3.36082	-3.2357	0	1
Fkbp9	6.59127	-6.01475	-0.576514	0	2
Krt17	6.58242	-2.68824	-3.89417	0	1
Gpc3	6.58058	-3.67025	-2.91034	0	1
Rarres2	6.54672	-2.88074	-3.66598	0	1
Flna	6.54414	-2.59747	-3.94667	0	1
Wnt10a	6.54347	-2.82222	-3.72126	0	1
Ccrl1	6.54073	-5.98093	-0.559798	0	1
Reck	6.53564	-1.35459	-5.18105	0	1
Shc4	6.53367	-1.57598	-4.95769	0	1
Edg3	6.5304	-3.99422	-2.53618	0	1
Ankrd29	6.52575	-2.0401	-4.48565	0	2
Lrig3	6.52215	-0.236787	-6.28536	0	2
Bcat1	6.51892	-2.96794	-3.55098	0	1
Rab20	6.51105	-4.45912	-2.05194	0	1
Hspa2	6.51068	-2.83579	-3.67489	0	1
Chsy1	6.51039	-2.66417	-3.84621	0	1
Ednra	6.49955	-2.51445	-3.9851	0	1
Cxx1c	6.47	-4.04846	-2.42154	0	1
Mt2	6.46028	-5.19692	-1.26336	0	1
Lama2	6.4538	-3.07024	-3.38356	0	1
Gpr64	6.44277	0.902469	-7.34524	0	1
Itpkb	6.44135	-0.846928	-5.59442	0	1
P4ha1	6.43745	-5.7511	-0.686346	0	1
Arc	6.4367	-0.483414	-5.95329	0	1
Sh3gl2	6.42062	-4.03812	-2.3825	0	1
Drp2	6.41669	-3.32788	-3.08881	0	2
Lynx1	6.40973	-5.80905	-0.600685	0	2
Mgp	6.40645	-3.13975	-3.2667	0	1
Stxbp4	6.39951	-5.83311	-0.566398	0	1
Bok	6.39653	-4.84295	-1.55358	0	1
Angptl2	6.39385	-3.07664	-3.31722	0	2
Robo1	6.39352	-8.93325	2.53974	0	1
Gulp1	6.38736	1.27726	-7.66462	0	2
Igfbp4	6.38179	-3.07042	-3.31137	0	3
Pkp1	6.37947	-0.283535	-6.09594	0	1
Vps33a	6.3489	-2.82561	-3.52329	0	1
Rasl11a	6.34577	-2.85907	-3.4867	0	1
Anxa11	6.33234	-4.82733	-1.50501	0	1
Bzrap1	6.32495	-3.16148	-3.16347	0	1
Fbn2	6.32095	2.51417	-8.83512	0	1
Trim62	6.31161	-4.67802	-1.63359	0	1
Igfbp6	6.30875	-4.2645	-2.04426	0	1
Gpr87	6.29743	-3.12104	-3.17639	0	1
Crispld2	6.29072	-2.18953	-4.10119	0	3
Ar	6.28352	-6.30507	0.0215526	0	2
Prickle2	6.27126	1.54238	-7.81364	0	1
Cep164	6.27014	-5.07649	-1.19365	0	1
Larp6	6.26978	-4.2376	-2.03219	0	1
Dpysl3	6.26796	-2.78838	-3.47958	0	2
Fn1	6.26159	-3.7304	-2.53119	0	1
Wwp1	6.26053	1.29006	-7.55059	0	1
Ccnjl	6.25056	-1.627	-4.62356	0	1
Fcgrt	6.23647	-10.2124	3.97596	0	1
Klhdc5	6.20178	-3.54213	-2.65965	0	1
Ttc8	6.19758	-6.49895	0.301374	0	1
Tle1	6.18318	-1.08971	-5.09347	0	1
Snag1	6.18275	2.19939	-8.38215	0	1
Slc43a3	6.18127	-0.337966	-5.84331	0	1
Zcchc18	6.17083	-3.51399	-2.65683	0	1
Enpp2	6.16544	-2.88413	-3.28131	0	1
Tbc1d2b	6.16116	-4.82061	-1.34055	0	1
Slc39a8	6.15947	-1.68857	-4.4709	0	1
Stard8	6.15658	-2.03797	-4.11861	0	1
Tm7sf3	6.15298	-6.17367	0.0206923	0	1
Spg3a	6.12308	-2.81383	-3.30925	0	1
Ppargc1b	6.11876	-3.10951	-3.00924	0	1
Ankrd38	6.10509	-0.125344	-5.97975	0	1
Col9a3	6.1039	0.893161	-6.99706	0	2
Ptpn14	6.09421	-3.46504	-2.62918	0	1
Spock2	6.09048	-3.22706	-2.86342	0	1
Ctsk	6.08374	-3.03328	-3.05047	0	1
L3mbtl2	6.07262	0.248896	-6.32152	0	1
Slc7a6	6.06728	-5.05221	-1.01506	0	1
Ttc26	6.06652	-6.25646	0.189936	0	1
Itm2c	6.06096	-6.67218	0.611211	0	1
Icam1	6.05805	1.73743	-7.79547	0	1
Opcml	6.04684	-0.554086	-5.49276	0	1
Cd302	6.03843	-2.43992	-3.59851	0	1
Elk3	6.03606	-3.07978	-2.95628	0	1
Bicc1	6.03329	-6.37999	0.3467	0	1
Tox	6.03252	-3.19868	-2.83384	0	1
Matn4	6.01393	-3.09685	-2.91708	0	1
Bcl2	6.0047	3.01965	-9.02435	0	2
Mmp3	5.98505	-3.05016	-2.93489	0	1
Sspn	5.96838	-5.83362	-0.134755	0	2
Sphk1	5.96541	-7.26545	1.30004	0	1
Camk1	5.94968	-5.37279	-0.576893	0	2
Nrtn	5.93106	1.04713	-6.97819	0	1
Aox1	5.92703	-8.69739	2.77036	0	1
Gnai1	5.92087	-1.90458	-4.0163	0	2
Sepx1	5.90981	-3.86756	-2.04225	0	1
Fzd8	5.90937	0.948714	-6.85808	0	1
Acvr1b	5.90744	-7.02716	1.11973	0	1
Serpinb6b	5.90349	-2.46801	-3.43548	0	1
Egr2	5.89958	-0.46809	-5.43149	0	2
Lrig1	5.8937	0.144562	-6.03827	0	1
Slc35f1	5.87923	-0.365102	-5.51413	0	1
Nptx1	5.87848	-2.81817	-3.06031	0	1
Cotl1	5.87749	-1.46622	-4.41127	0	4
Gprk5	5.86783	1.22656	-7.09438	0	1
Dennd2a	5.86663	-3.03684	-2.82979	0	1
Yaf2	5.86294	1.1456	-7.00854	0	1
Ccrl1	5.85872	-5.93589	0.0771687	0	1
Col13a1	5.85409	-3.00863	-2.84547	0	1
Auts2	5.85031	1.67728	-7.52759	0	2
Oat	5.84317	-7.97402	2.13085	0	1
Myc	5.8323	1.94837	-7.78067	0	1
Smarcd3	5.82808	-4.30052	-1.52756	0	1
Tiam1	5.82594	2.22283	-8.04877	0	1
Tgfbi	5.82067	-3.96725	-1.85342	0	2
Dpy19l1	5.81972	-1.5982	-4.22152	0	1
Golph4	5.81696	1.34147	-7.15843	0	1
Pxdn	5.79057	-0.878803	-4.91176	0	1
Arl3	5.77681	-1.43931	-4.3375	0	1
Pla1a	5.77326	-2.75406	-3.0192	0	1
Pcbp4	5.76643	-6.22308	0.456652	0	1
Col6a1	5.76275	-3.44025	-2.3225	0	1
Etv1	5.75346	-4.12103	-1.63243	0	2
Lrrk2	5.74819	-2.55336	-3.19483	0	1
Lgr6	5.74485	1.5784	-7.32325	0	1
Hmgcll1	5.73837	-2.87087	-2.8675	0	1
Tcf7	5.73367	-2.06073	-3.67294	0	1
Lrp1	5.73155	-4.26673	-1.46481	0	1
Copz2	5.72983	-1.93022	-3.79961	0	1
Marveld1	5.72895	-2.24612	-3.48283	0	1
Lum	5.71623	-3.16527	-2.55096	0	1
Pde4b	5.69809	2.50609	-8.20417	0	2
Has1	5.69708	-2.97301	-2.72407	0	1
Rhbdl3	5.69697	-0.746136	-4.95083	0	1
Bcl11b	5.68989	-2.89496	-2.79492	0	1
Scn5a	5.66505	-2.50402	-3.16104	0	1
Cpxm1	5.6649	-3.73442	-1.93048	0	1
Neo1	5.66366	3.77821	-9.44187	0	1
Col4a5	5.64648	-1.50968	-4.13679	0	2
Tspan18	5.62925	-2.74358	-2.88566	0	1
Plod1	5.60312	-10.28	4.67691	0	1
Slc6a15	5.60038	0.436365	-6.03675	0	1
Mt1	5.60034	-4.1465	-1.45384	0	1
Lamb3	5.60001	-1.84053	-3.75948	0	1
Mcam	5.5828	0.0206777	-5.60347	0	1
Plcl4	5.57368	-6.30124	0.727555	0	1
Sox8	5.57163	-1.93047	-3.64117	0	1
Anxa6	5.56523	-3.53113	-2.03411	0	1
Trpm4	5.55888	-4.22771	-1.33117	0	1
Josd2	5.55009	-2.00786	-3.54222	0	1
Cbx6	5.54914	-3.79921	-1.74993	0	1
Cpm	5.53496	-0.369062	-5.1659	0	2
Smad6	5.53317	-2.86757	-2.6656	0	1
Prkg1	5.52811	0.863984	-6.39209	0	1
Abcg5	5.52708	-2.22205	-3.30503	0	1
Cd34	5.515	-3.32907	-2.18593	0	1
Olfml3	5.50973	-1.79605	-3.71368	0	1
Ift80	5.48487	-5.43297	-0.0519093	0	1
Pcdhb7	5.48179	-1.82792	-3.65387	0	1
Arhgap25	5.47962	-2.54572	-2.9339	0	1
Prrg3	5.47815	-2.90071	-2.57744	0	1
Sfrp1	5.47796	-0.291448	-5.18651	0	2
Osr1	5.47495	-2.36385	-3.1111	0	1
Efna5	5.466	4.21975	-9.68575	0	1
Fzd1	5.46221	1.13288	-6.59509	0	1
Tmem130	5.45863	-3.07753	-2.3811	0	1
Msrb3	5.45753	-6.24868	0.791149	0	1
Ak3l1	5.44989	-0.527632	-4.92226	0	1
Thbs2	5.44977	-0.612081	-4.83769	0	1
Tcfap2c	5.44734	0.77278	-6.22012	0	3
Abca9	5.43004	-2.85931	-2.57073	0	1
Klhl23	5.42312	-1.69601	-3.72711	0	1
Cx3cl1	5.41934	0.997807	-6.41714	0	1
Pappa	5.41077	-3.56349	-1.84728	0	2
Rbm38	5.40607	-0.76139	-4.64469	0	1
Evc	5.40361	-3.15943	-2.24418	0	1
Prickle1	5.39933	1.8604	-7.25973	0	2
Pkia	5.39786	1.00321	-6.40106	0	1
Zfpn1a2	5.38615	5.98766	-11.3738	0	1
Arhgdib	5.37621	0.213332	-5.58954	0	1
Col1a1	5.36195	-2.95741	-2.40453	0	2
Casp12	5.35298	1.62542	-6.97841	0	2
Ifitm1	5.3368	-3.69534	-1.64145	0	1
Ugcgl2	5.33069	-4.98272	-0.34797	0	1
Ttc28	5.32868	1.77135	-7.10002	0	3
Stox2	5.32408	-1.42239	-3.90168	0	1
Ifitm3	5.31961	-6.10293	0.783322	0	1
Tfpi2	5.30948	-0.375526	-4.93395	0	1
Slc27a3	5.29728	-2.07192	-3.22536	0	1
Sema6a	5.29131	-1.37402	-3.91729	0	1
Rnf180	5.28932	-3.36634	-1.92298	0	1
Mmp14	5.28908	-11.7066	6.41755	0	1
Gng2	5.28734	-4.10565	-1.18169	0	1
Sulf1	5.28643	-3.76416	-1.52227	0	1
Sdk1	5.25133	-2.50126	-2.75007	0	1
Rhoj	5.25027	0.1696	-5.41987	0	1
Spred1	5.24488	-1.58491	-3.65997	0	2
Nnat	5.20305	-0.954748	-4.2483	0	1
Epb4.1l2	5.19932	0.0918657	-5.29119	0	1
Nxn	5.19845	-1.61758	-3.58087	0	1
Tcf3	5.19736	1.00895	-6.20631	0	1
Aldh2	5.19695	-2.99406	-2.20289	0	1
Sorcs2	5.18882	-6.54694	1.35812	0	1
Micalcl	5.18532	-3.60878	-1.57654	0	1
C1r	5.18055	-6.45331	1.27276	0	1
Spon1	5.17497	-1.87969	-3.29527	0	1
Cnp1	5.14543	-3.42926	-1.71617	0	2
Mfap5	5.14378	-2.88584	-2.25794	0	1
Lmo4	5.13961	4.21059	-9.35021	0	1
Socs3	5.13017	-4.03917	-1.091	0	2
Aldh1l2	5.12608	-1.35408	-3.772	0	1
Pbx3	5.12256	0.64639	-5.76895	0	1
Pcdhgc3	5.09991	-5.04493	-0.054985	0	1
Btbd11	5.09122	2.2927	-7.38392	0	2
Serpinb6a	5.08872	1.51547	-6.60418	0	1
Zfp423	5.08197	-2.79597	-2.28601	0	1
Ndrg4	5.07426	-2.57318	-2.50108	0	1
Ccl7	5.06205	-0.909234	-4.15281	0	1
Sh3bp5	5.05286	-0.316394	-4.73647	0	1
Prss23	5.04482	-5.52211	0.477289	0	2
Srpx	5.04436	-2.489	-2.55535	0	1
Samd4	5.03413	-1.1498	-3.88433	0	1
Adamts12	5.0194	-1.09899	-3.92041	0	1
Eps8	5.00025	-7.65525	2.655	0	3
Spg3a	4.99635	-2.52176	-2.4746	0	1
Sdf4	4.99189	-6.19914	1.20725	0	1
Chi3l1	4.99152	-1.56775	-3.42377	0	1
Mpdz	4.97106	-0.970147	-4.00092	0	1
Vim	4.94522	-2.12668	-2.81853	0	3
Pdgfra	4.9428	-0.805699	-4.1371	0	1
Amotl1	4.94237	0.849381	-5.79175	0	1
Sncaip	4.92677	-2.33381	-2.59296	0	1
Arhgef10	4.91723	-3.44722	-1.47001	0	1
Porcn	4.91476	-5.25873	0.343967	0	1
Abi3bp	4.86909	-2.53421	-2.33488	0	1
Zfpn1a4	4.85535	-3.88356	-0.971787	0	1
Vgcnl1	4.84256	-6.97704	2.13448	0	1
Epb4.1l3	4.84005	-10.0471	5.2071	0	2
Mtmr11	4.83614	-5.59507	0.758926	0	1
Ccdc80	4.82905	-4.0872	-0.741844	0	1
Tnfrsf11b	4.82778	-2.27434	-2.55345	0	1
Lgr5	4.81653	-1.69511	-3.12142	0	1
Gas6	4.81397	1.53951	-6.35348	0	1
Hexa	4.81298	-4.9493	0.136316	0	1
Ctsf	4.8061	-4.26122	-0.54488	0	1
Zfp521	4.78001	2.10519	-6.8852	0	1
Pgf	4.77617	-1.88666	-2.88951	0	1
Efnb2	4.77165	4.05027	-8.82192	0	2
Ehd2	4.76867	-3.47322	-1.29545	0	1
Serpinb9	4.75821	-3.37967	-1.37854	0	1
Clock	4.75172	-11.6661	6.91441	0	1
Pdlim3	4.7251	0.303148	-5.02825	0	1
Ptrf	4.72489	-5.58933	0.864432	0	1
Kbtbd11	4.7102	-1.2548	-3.4554	0	1
Hspb8	4.69558	-7.26933	2.57375	0	2
Lipg	4.67097	-1.65831	-3.01266	0	1
Gja1	4.66625	0.0190244	-4.68528	0	3
Ephx1	4.66536	1.3831	-6.04846	0	1
Dbn1	4.66462	-8.41232	3.7477	0	1
Cryab	4.64174	1.12387	-5.76561	0	2
Tcfl5	4.64114	2.07389	-6.71504	0	1
Plce1	4.61877	3.12733	-7.74611	0	1
Dcn	4.61151	-5.71577	1.10426	0	1
Vcam1	4.59922	0.958346	-5.55756	0	1
Mfap3l	4.57493	0.68653	-5.26146	0	1
Gabbr1	4.56155	-5.9587	1.39715	0	1
Map2k6	4.55271	-0.787395	-3.76531	0	1
Ltbp4	4.54918	-2.7451	-1.80407	0	1
Cnksr3	4.53055	2.86037	-7.39092	0	1
Smtn	4.51248	-1.93104	-2.58144	0	1
Tnfsf9	4.50751	-4.09779	-0.409723	0	1
Nhsl1	4.4567	0.911743	-5.36844	0	1
Tmem166	4.44565	-3.17158	-1.27407	0	1
Panx1	4.42901	-0.795895	-3.63311	0	1
Clca1	4.41165	-4.61206	0.200411	0	1
Ephb6	4.39257	-6.51629	2.12372	0	1
Nipa1	4.38759	-5.25074	0.863147	0	1
Lifr	4.3734	-6.80084	2.42744	0	2
Lamb1-1	4.33585	-0.443512	-3.89234	0	2
Tspan3	4.30996	-8.92606	4.6161	0	1
Mkx	4.3097	-0.558382	-3.75132	0	1
Fst	4.30209	-4.06283	-0.23926	0	1
Slc2a10	4.29053	-6.23409	1.94355	0	1
Mtap2	4.2548	1.6705	-5.92529	0	1
Tmem47	4.2416	1.68745	-5.92905	0	2
Fat4	4.21124	1.46413	-5.67537	0	1
Speer8-ps1	4.20218	-3.15532	-1.04686	0	1
Slc44a2	4.19928	-5.30533	1.10605	0	1
Efemp2	4.17089	-6.25003	2.07914	0	1
Cnn2	4.16037	-5.51999	1.35961	0	1
Pthlh	4.15146	-3.51235	-0.639108	0	1
Acpp	4.12993	-5.59872	1.46879	0	1
Scarf2	4.12277	-4.9429	0.820126	0	1
Pgm5	4.06627	-1.42727	-2.639	0	1
Mme	4.06314	0.523899	-4.58704	0	1
Olfm1	4.01374	-5.52856	1.51483	0	2
Hip1	4.01281	-3.93535	-0.0774625	0	1
Gpsm2	3.96455	-0.107012	-3.85754	0	1
Slc16a7	3.92772	1.0101	-4.93782	0	1
Lass6	3.91136	-9.30122	5.38985	0	1
Igsf4a	3.8833	1.54991	-5.43321	0	3
Ror1	3.80474	2.45846	-6.26321	0	1
Prnp	3.77827	-6.84195	3.06367	0	1
P2rx7	3.76141	0.634134	-4.39555	0	1
Igfbp5	3.74622	1.58474	-5.33097	0	1
Ptx3	3.73473	0.377081	-4.11181	0	1
Igf1r	3.70288	1.35221	-5.05509	0	1
Gpsm1	3.65423	-5.07163	1.4174	0	1
Tmem159	3.60464	-10.9489	7.34431	0	1
H2-M3	3.57181	-7.57236	4.00056	0	1
Peli2	3.54342	3.2827	-6.82612	0	2
Itga8	3.52517	0.66693	-4.1921	0	1
Tbc1d16	3.51043	-11.7431	8.23265	0	1
Cugbp2	3.48543	4.27602	-7.76145	0	3
Wtip	3.48481	1.6812	-5.16601	0	1
Ptpla	3.46873	0.430393	-3.89912	0	1
Ldhb	3.46841	1.332	-4.80041	0	1
Mgll	3.3479	2.12092	-5.46882	0	1
Abcc4	3.2634	-9.67938	6.41598	0	1
Ptplb	3.25751	3.43152	-6.68903	0	1
Atrnl1	3.24601	2.43043	-5.67644	0	1
Dennd2c	3.23021	-5.83909	2.60888	0	1
Mettl7a	3.17861	-8.54679	5.36818	0	3
Igf1r	3.13767	1.90916	-5.04683	0	1
Cxxc5	3.12671	-7.9372	4.81048	0	2
Lgals9	3.10049	-4.19765	1.09716	0	1
Scmh1	3.06646	-5.88494	2.81848	0	1
Nedd9	3.0166	2.29973	-5.31633	0	3
Pde7a	3.01583	2.70396	-5.7198	0	1
Ccl2	2.98704	2.161	-5.14804	0	1
Soat1	2.92906	-6.87176	3.9427	0	2
Rbms3	2.79754	-4.43023	1.63269	0	1
Grb14	2.77985	-8.60574	5.82589	0	1
Gjb3	2.72558	-5.31682	2.59124	0	1
Gsn	2.67028	-6.00849	3.33821	0	2
Camk2n1	2.65316	-5.71035	3.05719	0	1
Dnajc1	2.56721	-7.06729	4.50008	0	1
Pcolce	2.48362	-5.48339	2.99977	0	2
Id3	2.48072	-4.8869	2.40618	0	1
Lhfpl2	2.47295	3.26082	-5.73377	0	2
Mtss1	2.46338	-8.16935	5.70597	0	2
Sema3f	2.44916	-5.73625	3.28709	0	1
Gadd45g	2.26272	-7.76922	5.5065	0	1
Man1a	2.2127	-6.12952	3.91681	0	2
Satb1	2.19169	4.97152	-7.16321	0	1
Gpr126	2.1041	-6.87582	4.77172	0	1
Gpc1	2.10051	-5.52682	3.4263	0	1
Nfatc2	2.08491	3.62082	-5.70572	0	1
Grip1	2.08028	4.45208	-6.53236	0	1
Osbpl5	2.06597	-5.3412	3.27522	0	1

## Sheet: Sheet2
37865
9.63003e+17
0610007N19Rik
0610010D24Rik
0610010O12Rik
0610011F06Rik
1110012J17Rik
1110018F16Rik
1110018J23Rik
1110029I05Rik
1110032E23Rik
1110051B16Rik
1110059M19Rik
1110060D06Rik
1110060D06Rik
1110061N23Rik
1110062M06Rik
1110064A23Rik
1190002N15Rik
1200002N14Rik
1200006F02Rik
1200009F10Rik
1200009O22Rik
1200015N20Rik
1200015N20Rik
1300014I06Rik
1500005K14Rik
1500005P14Rik
1500005P14Rik
1500009L16Rik
1500015A07Rik
1500015O10Rik
1500015O10Rik
1600014C10Rik
1600015H20Rik
1600021P15Rik
1600029D21Rik
1600029D21Rik
1700009P17Rik
1700010H15Rik
1700019D03Rik
1700019N12Rik
1700025G04Rik
1700027M21Rik
1700027N10Rik
1700060H10Rik
1700110N18Rik
1700110N18Rik
1700110N18Rik
1700113I22Rik
1810046J19Rik
1810057P16Rik
2010001K21Rik
2010002N04Rik
2010004M13Rik
2010106G01Rik
2010300C02Rik
2200001I15Rik
2210407C18Rik
2210408K08Rik
2210410P13Rik
2210411A11Rik
2210412D01Rik
2210419I08Rik
2300002D11Rik
2310002J15Rik
2310014F06Rik
2310016A09Rik
2310016C16Rik
2310030G06Rik
2310046K01Rik
2310047A01Rik
2310068J10Rik
2410018G20Rik
2510009E07Rik
2610018G03Rik
2610203C20Rik
2610305D13Rik
2610510E02Rik
2610511M17Rik
2610528A11Rik
2610528J11Rik
2700055K07Rik
2810022L02Rik
2810055F11Rik
2810055G20Rik
2810439F02Rik
2810468N07Rik
2810474O19Rik
2900002H16Rik
2900024C23Rik
3010001K23Rik
3021401C12Rik
3110032G18Rik
3110043J09Rik
3110048E14Rik
3110050N22Rik
3222401M22Rik
3732412D22Rik
3732412D22Rik
3830417A13Rik
3830431G21Rik
4631426J05Rik
4632417N05Rik
4632428N05Rik
4732416N19Rik
4732466D17Rik
4833416E15Rik
4833427B12Rik
4921509J17Rik
4921524J06Rik
4930404H21Rik
4930423H22Rik
4930423H22Rik
4930434J08Rik
4930471M23Rik
4930506M07Rik
4930507C10Rik
4930539E08Rik
4930550L11Rik
4932414K18Rik
4933405A16Rik
4933411B09Rik
5033413D22Rik
5133401H06Rik
5330417C22Rik
5330417C22Rik
5430407P10Rik
5430417L22Rik
5430426I24Rik
5430427F17Rik
5430431D22Rik
5430433G21Rik
5430433G21Rik
5730409N24Rik
5730414M22Rik
5730469M10Rik
5730469M10Rik
5730557B15Rik
5730559C18Rik
5830405N20Rik
5830408B19Rik
5830411G16Rik
5930412G12Rik
5930427L02Rik
6230416A05Rik
6230424C14Rik
6230424C14Rik
6230424C14Rik
6230427J02Rik
6330403K07Rik
6330406I15Rik
6330406I15Rik
6330416L07Rik
6330500D04Rik
6330500D04Rik
6330505N24Rik
6330530A05Rik
6430511F03
6430537K16Rik
6430601A21Rik
6430702L12
6720469N11Rik
8430419L09Rik
8430436F23Rik
9030208C03Rik
9030425E11Rik
9030425E11Rik
9030605H24Rik
9030611O19Rik
9130005N14Rik
9130430L19Rik
9230117N10Rik
9330132E09Rik
9430028L06Rik
9430041P20Rik
9530006C21Rik
9530066K23Rik
9530086O07Rik
9630044O09Rik
9630044O09Rik
9630046K23Rik
9830001H06Rik
9930012K11Rik
9930023K05Rik
A030009H04Rik
A130022J15Rik
A130022J15Rik
A130022J15Rik
A230075M04Rik
A230083H22Rik
A430106J12Rik
A430106J12Rik
A630043P06
A830039N20Rik
A830073O21Rik
A930013F10Rik
A930035E12Rik
AA407452
AA407452
AA986860
Aard
Abat
Abca3
Abca3
Abca9
Abcb1b
Abcc3
Abcc4
Abcc5
Abcc8
Abcc8
Abcg1
Abcg1
Abcg5
Abhd2
Abi3bp
Acad9
Acpl2
Acpp
Acsbg1
Acss1
Acta2
Acta2
Actg2
Acvr1b
Adam12
Adam19
Adamts1
Adamts12
Adamts15
Adamts18
Adamts2
Adamts2
Adamts20
Adamts5
Adamts7
Adamts9
Adcy3
Adcy5
Adcy7
Adcy7
Aebp1
Aebp1
Aff3
Aftph
Agrin
Agtr1a
AI256396
AI413331
AI413582
AI425999
AI427122
AI428936
AI449310
AI449310
AI503564
AI594671
AI646023
AI661453
AI663975
AI788777
AI851523
AI956758
AI987662
Ak1
Ak3l1
Akp2
Akr1c12
Alcam
Alcam
Alcam
Aldh1a3
Aldh1l2
Aldh2
Aldh3a2
Aldoc
Als2cl
Amid
Amotl1
Ampd3
Ang5
Angptl2
Angptl2
Angptl4
Angptl4
Ank
Ank2
Ank2
Ankrd29
Ankrd29
Ankrd38
Ankrd47
Ankrd47
Ankrd56
Antxr1
Antxr2
Anxa1
Anxa11
Anxa4
Anxa6
Anxa9
Aoc3
Aox1
Ap1s2
Apcdd1
Apcdd1
Aplp1
Apobec1
Apoe
Apof
Aqp5
Ar
Ar
Arc
Areg
Arg1
Arg2
Arg2
Arhgap20
Arhgap24
Arhgap25
Arhgap28
Arhgap6
Arhgdib
Arhgef10
Arhgef4
Arl3
Art4
Asb2
Asph
Asph
Asph
Asrgl1
Asrgl1
Asrgl1
Asxl3
Atad4
Atp1a2
Atp1b1
Atp1b1
Atp1b1
Atp1b1
Atp2a2
Atp2a2
Atp6v0e2
Atp6v1b1
Atp6v1d
Atp6v1d
Atrnl1
AU018091
AU020206
AU040377
AU040829
Auts2
Auts2
Avpi1
AW011956
AW049604
AW112010
AW456874
AW987390
Axl
B130021B11Rik
B130021B11Rik
B230112P13Rik
B230120H23Rik
B3galnt1
B4galt6
B4galt6
B630019K06Rik
B830045N13Rik
Bambi
Basp1
BB114106
BC004728
BC011209
BC013481
BC013481
BC021523
BC022623
BC023892
BC024561
BC024997
BC030308
BC034090
BC035295
BC038167
BC038613
BC046404
BC054438
Bcat1
Bcl11b
Bcl2
Bcl2
Bcl2a1a
Bcl2l14
Bcl2l14
Bcor
Bdh1
Bdh1
Bdnf
Bdnf
Bex1
Bex4
Bgn
Bgn
Bgn
Bicc1
Bik
Bik
Bik
Birc1e
Bmp7
Bmp7
Bmpr1b
Bnipl
Boc
Boc
Bok
BQ952480
Brd4
Brunol4
Bspry
Btbd11
Btbd11
Btbd14a
Btc
Btn1a1
Bzrap1
C030003D03Rik
C030044C12Rik
C030048H21Rik
C130021I20Rik
C130053K05Rik
C130075A20Rik
C130086A10
C130092O11Rik
C1qdc2
C1qdc2
C1qtnf1
C1r
C1s
C2
C2
C330018K18Rik
C330050A14Rik
C4b
C530024P05Rik
C530028O21Rik
C630004H02Rik
C730049O14Rik
C80913
Cacna1c
Cacna1c
Cacna2d1
Cacna2d1
Cacnb4
Cacnb4
Cadps2
Calca
Calca
Calcb
Calml3
Camk1
Camk1
Camk1d
Camk2g
Camk2n1
Camk4
Camta1
Camta1
Capg
Capn5
Capn6
Capn8
Capn8
Capsl
Car12
Car2
Car9
Casp12
Casp12
Casq1
Casq2
Cav1
Cbr3
Cbs
Cbx6
Ccbe1
Ccbe1
Ccdc106
Ccdc120
Ccdc32
Ccdc68
Ccdc80
Ccdc85b
Ccl11
Ccl2
Ccl27
Ccl5
Ccl7
Ccnd2
Ccnd2
Ccnd2
Ccnd2
Ccnjl
Ccnjl
Ccrl1
Ccrl1
Cd14
Cd151
Cd151
Cd164l2
Cd164l2
Cd302
Cd34
Cd55
Cd55
Cd55
Cd82
Cda
Cdh10
Cdh11
Cdh13
Cdh13
Cdh2
Cdh2
Cdh3
Cdk6
Cdk6
Cdkn1c
Cdo1
Cds2
Ceacam1
Ceacam10
Ceacam10
Ceacam2
Ceacam2
Cecr2
Cep164
Cerk
Cgn
Cgnl1
Chchd7
Chi3l1
Chmp1b
Chmp1b
Chn1
Chrnb1
Chst11
Chst11
Chsy1
Cited1
Ckb
Ckmt1
Clca1
Clca3
Clcn3
Clcn3
Clcn3
Clcn3
Cldn1
Cldn10
Cldn23
Cldn3
Cldn3
Cldn3
Cldn3
Cldn4
Cldn6
Cldn7
Cldn8
Clic6
Clmn
Clock
Clstn1
Clu
Clu
Clu
Clu
Cmas
Cmkor1
Cml4
Cmtm8
Cnksr3
Cnn1
Cnn2
Cnot6
Cnp1
Cnp1
Cntnap2
Cobl
Col11a1
Col11a1
Col13a1
Col14a1
Col14a1
Col16a1
Col17a1
Col18a1
Col18a1
Col1a1
Col1a1
Col1a2
Col1a2
Col23a1
Col3a1
Col3a1
Col4a1
Col4a1
Col4a2
Col4a3bp
Col4a5
Col4a5
Col4a6
Col4a6
Col5a1
Col5a2
Col5a2
Col6a1
Col6a2
Col6a2
Col7a1
Col8a1
Col8a1
Col8a1
Col9a2
Col9a3
Col9a3
Copz2
Cotl1
Cotl1
Cotl1
Cotl1
Cp
Cp
Cpa6
Cpm
Cpm
Cpne8
Cpne8
Cpne8
Cpxm1
Cpxm2
Cpxm2
Crb3
Crb3
Creb3l2
Crebl2
Creld1
Crip1
Crispld1
Crispld1
Crispld2
Crispld2
Crispld2
Crtap
Cryab
Cryab
Crym
Csf1
Csn3
Cspg2
Cspg2
Cspg2
Cstf2t
Ctdspl
Cthrc1
Ctnnd2
Ctnnd2
Ctnnd2
Ctnnd2
Ctr9
Ctse
Ctsf
Ctsh
Ctsh
Ctsk
Ctsr
Cttnbp2
Cugbp2
Cugbp2
Cugbp2
Cx3cl1
Cxcl12
Cxcl12
Cxcl14
Cxcl14
Cxcl15
Cxcl15
Cxcl2
Cxx1c
Cxxc5
Cxxc5
Cyp2j9
Cyp7b1
Cyp7b1
D0H4S114
D10Bwg1379e
D10Bwg1379e
D10Ertd610e
D10Ucla1
D16Ertd472e
D16Ertd472e
D16Ertd472e
D16Ertd472e
D16Wsu65e
D230025D16Rik
D2Bwg1335e
D330028D13Rik
D3Bwg0562e
D3Bwg0562e
D430039N05Rik
D530005L17Rik
D530037H12Rik
D630004K10Rik
D730039F16Rik
D730039F16Rik
D7Ertd715e
D8Bwg1414e
D930026N18Rik
D930028F11Rik
D930046M13Rik
D930050A07Rik
D9Ertd280e
Dach2
Dact1
Dapp1
Dapp1
Dbn1
Dcamkl1
Dcamkl1
Dcn
Dcun1d3
Ddef1
Ddr2
Ddx28
Dennd2a
Dennd2c
Dhx32
Diras2
Disp1
Dkk3
Dkk3
Dkkl1
Dll1
Dmbt1
Dmn
Dnaic1
Dnaic1
Dnajc1
Dnajc12
Dnmbp
Dock8
Dock9
Dpy19l1
Dpysl2
Dpysl3
Dpysl3
Drp2
Drp2
Dst
Dst
Dst
Dtx4
Dusp16
Dusp4
Dusp6
Dzip1
Dzip1
E030049G20Rik
E130013N09Rik
E130201N16Rik
E130306D19Rik
E430002G05Rik
Ecm1
Edar
Edg3
Edg5
Ednra
Ednrb
Efcab1
Efemp2
Efhb
Efna5
Efnb2
Efnb2
Egfl6
Egfl9
Egfl9
Egr2
Egr2
Egr3
Ehd2
Ehf
Ehf
Ehf
Eif5a2
Elf5
Elk3
Ell2
Elmod2
Eln
Elovl4
Elovl4
Elovl7
Elovl7
Elovl7
Elovl7
Elovl7
Emb
Emb
Emid1
Eml1
Eml5
Enc1
Enc1
Enpp1
Enpp1
Enpp2
Enpp3
Enpp3
Enpp3
Entpd1
Entpd1
Entpd3
Epas1
Epb4.1l2
Epb4.1l3
Epb4.1l3
Epb4.1l4a
Epb4.1l5
Epdr2
Epgn
Epha4
Epha4
Epha7
Epha7
Ephb1
Ephb6
Ephx1
Eps15
Eps8
Eps8
Eps8
Epsti1
Erbb3
Esm1
Esr1
Esr1
Esrrg
Etv1
Etv1
Etv5
Evc
Evpl
Exoc6
Expi
Ext1
Eya1
Eya2
F2r
F2r
Fads6
Fas
Fas
Fat4
Fath2
Fbln1
Fbln1
Fbln2
Fbn1
Fbn1
Fbn2
Fbxo2
Fbxo6b
Fcgbp
Fcgr2b
Fcgrt
Fer1l4
Fgb
Fgd3
Fgf1
Fgf13
Fgf14
Fgfr2
Fgfr2
Fgfrl1
Fgfrl1
Fgg
Fhit
Fhod3
Filip1
Fip1l1
Fkbp10
Fkbp10
Fkbp14
Fkbp7
Fkbp9
Fkbp9
Flna
Flrt3
Flrt3
Fmod
Fmod
Fmod
Fmod
Fmod
Fmod
Fn1
Fndc4
Fndc4
Folr1
Folr2
Foxa1
Foxc1
Foxc1
Frem2
Frmd4a
Fryl
Fscn1
Fst
Fstl1
Fstl1
Fstl1
Fut9
Fxyd2
Fxyd2
Fxyd2
Fxyd5
Fyn
Fyn
Fzd1
Fzd2
Fzd3
Fzd3
Fzd7
Fzd8
G430002G23Rik
G430002G23Rik
G6pdx
Ga17
Ga17
Ga17
Ga17
Gab2
Gabbr1
Gabrp
Gad1
Gadd45b
Gadd45g
Galnt4
Galntl4
Garnl4
Gas1
Gas1
Gas6
Gats
Gca
Gca
Gcc1
Gclc
Gcnt2
Gdpd1
Gdpd1
Gfpt2
Gfra1
Gfra2
Gfra2
Ggt1
Gipc2
Gja1
Gja1
Gja1
Gja7
Gjb2
Gjb3
Gjb4
Glrb
Glrb
Glt25d2
Gm106
Gm106
Gm266
Gmfb
Gmfb
Gna14
Gna14
Gnai1
Gnai1
Gnb5
Gng2
Golph4
Got1
Gpc1
Gpc3
Gpc4
Gpc4
Gpc6
Gpc6
Gpr120
Gpr125
Gpr126
Gpr137b
Gpr153
Gpr161
Gpr178
Gpr64
Gpr87
Gprasp1
Gprc5b
Gprk5
Gpsm1
Gpsm2
Gpsm3
Gpx3
Gpx7
Grasp
Grasp
Grb14
Grb7
Grhl1
Grip1
Grpel2
Grpel2
Gse1
Gsn
Gsn
Gstm1
Gstm1
Gstm2
Gstt1
Gstt2
Gtl2
Gtl2
Gtl2
Gtl2
Gucy1a3
Gucy1b3
Gulp1
Gulp1
Gypc
H2-M3
H2-Q1
H2-Q8
H6pd
Has1
Has2
Has2
Hba-a1
Hbp1
Hdgfrp3
Hdgfrp3
Hdgfrp3
Hexa
Hgf
Hgf
Hip1
Hipk2
Hist1h1c
Hist1h1c
Hist1h2bp
Hist1h4h
Hist1h4i
Hist2h2aa1
Hist2h2aa1
Hist2h3c2
Hmcn1
Hmgcll1
Hook1
Hp
Hpcal4
Hs3st3b1
Hs3st6
Hs6st2
Hsd3b7
Hspa2
Hspb8
Hspb8
Hspg2
Htr1d
Htr1d
Htr4
Htra1
Htra1
Hunk
Ica1
Ica1
Icam1
Id3
Id4
Id4
Id4
Id4
Ifih1
Ifitm1
Ifitm3
Ift80
Ift81
Ift81
Igf1r
Igf2bp2
Igfbp2
Igfbp3
Igfbp3
Igfbp4
Igfbp4
Igfbp4
Igfbp5
Igfbp6
Igfbp7
Igfbp7
Igsf4a
Igsf4a
Igsf4a
Igsf4c
Il13ra1
Il17b
Il18
Il18r1
Il23a
Indo
Ing3
Inhbb
Inppl1
Irak2
Irf4
Irx4
Isg20
Islr
Itga1
Itga8
Itga9
Itga9
Itgb8
Itih2
Itm2a
Itm2c
Itpkb
Jag1
Jag1
Jag2
Jag2
Jam2
Jam4
Josd2
Jph2
Kazald1
Kbtbd11
Kbtbd9
Kcnh1
Kcnk2
Kcnk5
Kcnmb1
Kcnn4
Kcns3
Kctd15
Kctd4
Kctd4
Kif13a
Kif5c
Kirrel3
Kit
Kit
Klf12
Klhdc5
Klhl23
Krt14
Krt14
Krt15
Krt17
Krt18
Krt19
Krt23
Krt4
Krt4
Krt42
Krt5
Krt6a
Krt6a
Krt6a
Krt7
Krt8
Krt8
Krt8
Ktn1
L3mbtl2
Lad1
Lama1
Lama2
Lama3
Lamb1-1
Lamb1-1
Lamb3
Lamc1
Larp6
Lasp1
Lasp1
Lass6
Lcor
Lcp1
Lcp1
Ldhb
Lect1
Lepre1
Lepre1
Leprel2
Lgals1
Lgals1
Lgals3
Lgals3
Lgals7
Lgals9
Lgr4
Lgr5
Lgr6
Lhfp
Lhfpl2
Lhfpl2
Lifr
Lifr
Lipg
Liph
Lix1l
Lix1l
Lmo1
Lmo4
Lmo7
Lmod1
Lnx1
Lnx1
LOC232875
LOC432995
LOC433886
LOC553091
LOC554327
LOC554327
LOC639426
LOC665270
LOC666048
LOC666794
LOC675405
LOC675709
LOC73899
Loxl1
Loxl2
Loxl3
Lphn3
Lphn3
Lphn3
Lphn3
Lphn3
Lrba
Lrg1
Lrig1
Lrig3
Lrig3
Lrp1
Lrp12
Lrpap1
Lrrc8c
Lrrc8c
Lrrc8e
Lrrc8e
Lrrk2
Ltbp2
Ltbp4
Ltf
Ltk
Lum
Ly6a
Ly6c
Ly6d
Ly6k
Ly96
Lyn
Lynx1
Lynx1
Lyzl4
Maf
Maf
Maf
Maf
Maged1
Magee1
Magi2
Magi3
Mal
Mal2
Malat1
Mamdc2
Man1a
Man1a
Man2a2
Manba
Mansc1
Maob
Map2k6
Map3k9
Mapk12
Mapk4
Mapt
Mark1
Mark1
Mark1
Mark1
Marveld1
Marveld2
Marveld3
Marveld3
Matn2
Matn2
Matn4
Mbnl1
Mboat1
Mboat1
Mbp
Mcam
Mcc
Mcf2l
Mdk
Me3
Med12l
Mef2c
Mef2c
Mef2c
Mef2c
Meis1
Mettl7a
Mettl7a
Mettl7a
Mfap2
Mfap3l
Mfap5
Mfi2
Mfsd2
Mgat5
Mgat5
Mgll
Mgp
Mia1
Micalcl
Mir16
Mkx
Mllt4
Mlph
Mlph
Mmd
Mmd
Mme
Mmp14
Mmp19
Mmp2
Mmp2
Mmp23
Mmp3
Mn1
Mod1
Mod1
Morn1
Mospd2
Moxd1
Mpdu1
Mpdz
Mreg
Mrvi1
Mrvi1
Msrb3
Msx2
Mt1
Mt2
Mtac2d1
Mtac2d1
Mtap2
Mtap6
Mtap9
Mtmr11
Mtmr7
Mtmr7
Mtss1
Mtss1
Muc1
Muc20
Muc4
Muc4
Mum1l1
Myb
Myb
Myb
Mybph
Myc
Mycbp
Mycbpap
Mycn
Myh10
Myh11
Myh11
Myh14
Myl9
Mylk
Mylk
Mylk
Myo5b
Myo5b
Myo5c
NA
NA
NA
NA
NA
NA
NA
NA
NA
NA
NA
NA
NA
NA
NA
NA
NA
NA
NA
NA
NA
NA
NA
NA
NA
NA
NA
NA
NA
NA
NA
NA
NA
NA
NA
NA
NA
NA
NA
NA
NA
NA
NA
NA
Nadk
Nav3
Ncald
Ncam1
Ndg2
Ndg2
Ndn
Ndn
Ndn
Ndn
Ndn
Ndrg2
Ndrg4
Nebl
Nedd4l
Nedd9
Nedd9
Nedd9
Neo1
Nexn
Nfatc2
Nfe2l3
Nfil3
Nfix
Nfix
Nfix
Ngef
Nhsl1
Niban
Niban
Nid1
Nipa1
Nkd1
Nkd2
Nkd2
Nnat
Nope
Nope
Notch3
Notch3
Npal1
Npal1
Npas2
Npr2
Nptx1
Nr4a2
Nr4a2
Nr4a2
Nr4a2
Nr4a3
Nrtn
Nrxn3
Nrxn3
Nt5e
Ntf5
Ntn1
Ntng1
Ntrk3
Nudt11
Nup210
Nupr1
Nupr1
Nxn
Oat
Ocln
Odz2
Odz2
Odz3
Odz3
Olfm1
Olfm1
Olfm4
Olfml3
Opcml
Ormdl2
Osbpl5
Osr1
Oxtr
P2rx7
P4ha1
P4ha2
Padi2
Padi3
Palmd
Panx1
Pappa
Pappa
Pard6b
Pard6g
Parl
Pbx3
Pbxip1
Pbxip1
Pcbp4
Pcdh18
Pcdh18
Pcdh18
Pcdh7
Pcdh7
Pcdh7
Pcdha1
Pcdha4
Pcdhb3
Pcdhb7
Pcdhgc3
Pcolce
Pcolce
Pcp4
Pcsk5
Pcsk5
Pctk2
Pde4b
Pde4b
Pde7a
Pde9a
Pdgfc
Pdgfc
Pdgfra
Pdgfrb
Pdgfrl
Pdlim2
Pdlim3
Pdlim4
Pdpn
Pdzk1ip1
Peli2
Peli2
Peo1
Perp
Pftk1
Pgd
Pgf
Pglyrp1
Pgm5
Pgr
Pgr
Pgr
Pgrmc2
Phactr4
Phlda3
Phyh
Phyhipl
Pik3ap1
Pik3c2g
Pik3cb
Pip5k1a
Pip5k1a
Pip5k2b
Pir
Pkd2
Pkd2
Pkia
Pknox2
Pkp1
Pkp2
Pkp2
Pkp2
Pkp2
Pkp2
Pla1a
Pla2g7
Plac8
Plagl1
Plce1
Plcg1
Plcg2
Plcl1
Plcl4
Plcxd1
Pld1
Pld1
Plekha4
Plekhb1
Plekhb2
Plekhf1
Plekhg3
Plod1
Plod2
Plod2
Pltp
Pltp
Plxdc2
Pmp22
Pnck
Podxl
Pof1b
Pon3
Popdc2
Porcn
Postn
Pou3f1
Pou3f1
Ppap2a
Ppap2a
Ppap2b
Ppap2b
Ppap2c
Ppargc1b
Ppic
Ppp1r14a
Ppp1r9a
Ppp1r9a
Ppp2r2b
Prdm1
Prdm5
Prelp
Prickle1
Prickle2
Prkar1b
Prkch
Prkg1
Prkg2
Prlpm
Prlr
Prlr
Prlr
Prlr
Prlr
Prlr
Prlr
Prnp
Proc
Prom1
Pros1
Prr13
Prr6
Prrg3
Prrx1
Prrx1
Prss12
Prss22
Prss23
Prss23
Prss8
Pscdbp
Pscdbp
Psd2
Ptger2
Pthlh
Ptk2b
Ptn
Ptpla
Ptplb
Ptpn14
Ptpn18
Ptpre
Ptpre
Ptprm
Ptprs
Ptrf
Ptx3
Pvrl3
Pvrl4
Pvrl4
Pxdn
Rab11fip1
Rab11fip1
Rab17
Rab20
Rab25
Rab27a
Rab27b
Rab27b
Rab32
Rab34
Rab34
Rab39b
Rab3ip
Rab3ip
Rabgap1l
Rabgap1l
Rai2
Ralgps2
Ralgps2
Ralgps2
Rapgef5
Rarres2
Rasa3
Rasef
Rasgef1b
Rasgrf1
Rasgrf1
Rasl11a
Rassf6
Rbm38
Rbms3
Rbpms
Rbpms
Rbpms
Rbpms
Rbpms2
Rcn3
Reck
Reep1
Reg3g
Reln
Rerg
Rgl1
Rgs10
Rgs2
Rgs2
Rhbdl2
Rhbdl3
Rhoc
Rhoc
Rhoj
Rhov
Rhpn2
Rhpn2
Ripk1
Rnase4
Rnasel
Rnasel
Rnf122
Rnf128
Rnf128
Rnf180
Robo1
Rod1
Ror1
Rps6ka5
Rps6ka5
Rsad2
Rsad2
Rsnl2
Rsnl2
Rsnl2
Rsnl2
Rsnl2
Rspo1
Rsu1
Rtn1
Runx2
Rutbc3
Samd4
Satb1
Sbno1
Scamp5
Scap2
Scara3
Scarb1
Scarb1
Scarb1
Scarf2
Scmh1
Scn5a
Scn7a
Scn7a
Scn7a
Scnn1a
Scnn1b
Scx
Sdc3
Sdf4
Sdk1
Sdk2
Sdpr
Sdpr
Sdpr
Sdsl
Sec14l4
Selm
Sema3c
Sema3c
Sema3f
Sema4d
Sema5a
Sema5a
Sema6a
Sema6d
Sepx1
Serinc3
Serpina3n
Serpinb11
Serpinb6a
Serpinb6b
Serpinb9
Serpinf1
Serping1
Serpinh1
Serpinh1
Setd6
Sfrp1
Sfrp1
Sgcb
Sgcb
Sh2d4a
Sh3bgr
Sh3bgrl2
Sh3bp5
Sh3gl2
Sh3kbp1
Sh3tc2
Shc4
Sidt1
Sigirr
Six4
Six4
Six5
Ski
Slc12a2
Slc12a4
Slc15a2
Slc16a5
Slc16a7
Slc1a1
Slc1a1
Slc22a18
Slc24a3
Slc24a6
Slc25a30
Slc27a3
Slc28a3
Slc28a3
Slc2a10
Slc2a13
Slc2a3
Slc2a3
Slc2a4
Slc35d1
Slc35f1
Slc35f3
Slc38a1
Slc39a8
Slc43a1
Slc43a3
Slc44a2
Slc44a4
Slc45a3
Slc45a3
Slc5a1
Slc5a5
Slc5a6
Slc6a14
Slc6a15
Slc7a2
Slc7a2
Slc7a2
Slc7a4
Slc7a6
Slc7a6os
Slc9a3r1
Slco1a6
Slco2a1
Slco2a1
Slco2a1
Slfn2
Slit2
Slit3
Slit3
Smad6
Smarca1
Smarcd3
Smox
Smtn
Snag1
Snai2
Snai2
Sncaip
Sned1
Snx24
Soat1
Soat1
Socs3
Socs3
Sorbs1
Sorbs1
Sorbs1
Sorbs1
Sorbs1
Sorbs2
Sorcs1
Sorcs2
Sort1
Sort1
Sostdc1
Sostdc1
Sox6
Sox8
Sparc
Sparc
Spata13
Spata13
Spdef
Speer4a
Speer7-ps1
Speer8-ps1
Speg
Speg
Spg3a
Spg3a
Sphk1
Spint1
Spnb3
Spock2
Spon1
Spon2
Spred1
Spred1
Sprr1a
Sprr2f
Spry1
Sqrdl
Srpx
Ssbp2
Ssbp2
Ssbp2
Sspn
Sspn
St14
St3gal2
St8sia6
St8sia6
St8sia6
Stac2
Stard8
Stc2
Stc2
Stc2
Steap1
Steap1
Ston2
Stox1
Stox2
Stxbp4
Stxbp6
Sulf1
Sulf2
Sulf2
Sult2b1
Syde2
Syn2
Synpo
Synpo2
Syt7
Syt7
Sytl2
Tacc2
Tacr3
Tacr3
Tacstd2
Tagln
Tbc1d16
Tbc1d2b
Tbx2
Tbx3
Tcba1
Tceal3
Tcf3
Tcf7
[truncated: 226 more rows]
