# Supplementary material for: Transcriptome analysis of mammary epithelial subpopulations identifies novel determinants of lineage commitment and cell fate
Source: BMC Genomics. 2008 Dec 8;9:591. doi: 10.1186/1471-2164-9-591 (PMC2629782; doi:10.1186/1471-2164-9-591)
Supplement: Additional file 7 — Summarised gene expression microarray and qPCR gene expression analysis for 58 test genes. The table shows a comparison between the gene expression patterns determined by microarray analysis and those determined by qPCR. The gene expression microarray relative abundance scores are summarised as follows: --- = -32 to -22, -- = -22 to -12, - = -12 to -2, +/- = -2 to +2, + = 2 to 12, ++ = 12 to 22, +++ = 22 to 32, ++++ = 32 to 42. Where more than one identifier for a gene scored as differentially expressed, the mean score across all the identifiers was used to determine the summarised microarray score. The summarised score was in turn used to define the array-based expression pattern, with a score of +, ++, +++ or ++++ indicating that a gene was expressed in a particular population. In some cases, the genes were expressed in more than one population. The summarised qPCR expression pattern is based upon the patterns of gene expression determined from Figure 3. Whether or not the array and qPCR based analyses show concordance in their assignment of expression patterns is indicated. NDE = no differential expression in microarray. N/A = comparison cannot be made as qPCR probe failed. *In these comparisons, technical failure of the Affymetrix probe cannot ruled out. [file 1471-2164-9-591-S7.xls]

## Sheet: Sheet1
	Relative expression by Affymetrix				Summarized Affymetrix Expression Pattern	Summarized qPCR Expression Pattern	Concordance
				Number of Identifiers
Gene	Basal	Luminal ER-	Luminal ER+
Acvr1b	+	-	-/+	1	Basal	Failed to amplify	N/A
Areg	-	-/+	+	1	Luminal ER+	Luminal ER+	Yes
Axl	+	-	-	1	Basal	Basal	Yes
Bdnf	++	-	-	2	Basal	Basal	Yes
Bmp7	+	-	-	2	Basal	Basal	Yes
Bmpr1b	-	-	+	1	Luminal ER+	NDE	No
Cd24a	NDE	NDE	NDE	N/A	NDE	Luminal ER+	No*
Csf1	-/+	+	-	1	Luminal ER-	Basal and Luminal ER-	No
Csn1s1	NDE	NDE	NDE	N/A	NDE	Luminal ER-	No*
Csn1s2a	NDE	NDE	NDE	N/A	NDE	Luminal ER- and ER+	No*
Csn3	-	+	-/+	1	Luminal ER-	Luminal ER-	Yes
Csnb	NDE	NDE	NDE	N/A	NDE	Luminal ER- and ER+	No*
Cxcl12	+	-	-	2	Basal	Basal	Yes
Cxcl15	-	-	+	2	Luminal ER+	Luminal ER+	Yes
Dkk1	NDE	NDE	NDE	N/A	NDE	Basal	No*
Dll1	++++	-	---	1	Basal	Basal	Yes
Dmbt1	-	-	+	1	Luminal ER+	Luminal ER+	Yes
Efna5	+	+	-	1	Basal and Luminal ER-	Basal and Luminal ER-	Yes
Epgn	-	-/+	+	1	Luminal ER+	Luminal ER+	Yes
Epha4	+	-/+	-	2	Basal	Basal	Yes
Erbb3	--	+	+	1	Luminal ER- and ER+	Luminal ER- and ER+	Yes
Esr1	-	-	++	2	Luminal ER+	Luminal ER+	Yes
Fgf1	+	-	-/+	1	Basal	Basal	Yes
Fgf14	+	-	-	1	Basal	Failed to amplify	N/A
Fgfr2	-/+	-	+	2	Luminal ER+	Luminal ER+	Yes
Fzd1	+	-/+	-	1	Basal	Basal	Yes
Fzd2	++	-	-	1	Basal	Basal	Yes
Fzd7	+	-/+	-	1	Basal	Basal	Yes
Fzd8	+	-/+	-	1	Basal	Basal	Yes
Gpc3	+	-	-	1	Basal	Basal	Yes
Hgf	++	-	-	2	Basal	Basal	Yes
Igf1r	+	-/+	-	1	Basal	Failed to amplify	N/A
Jag1	+	-	-/+	2	Basal	Basal	Yes
Jag2	+	-	-	2	Basal	Basal	Yes
Kit	-	+	-/+	2	Luminal ER-	Luminal ER-	Yes
Krt14	+	-/+	-	2	Basal	Basal	Yes
Krt18	-	+	+	1	Luminal ER- and ER+	Luminal ER- and ER+	Yes
Krt5	+++	--	--	1	Basal	Basal	Yes
Lifr	+	-	+	2	Basal and Luminal ER+	Basal	No
Ltf	-	+	-/+	1	Luminal ER-	Luminal ER-	Yes
Ly6a	-	-/+	+	1	Luminal ER+	Luminal ER+	Yes
Mfge8	NDE	NDE	NDE	N/A	NDE	Luminal ER-	No*
Msi1h	NDE	NDE	NDE	N/A	NDE	Basal	No*
Notch-3	-	+	+	2	Luminal ER- and ER+	Luminal ER- and ER+	Yes
Pdgfa	NDE	NDE	NDE	N/A	NDE	Basal	No*
Pdgfb	NDE	NDE	NDE	N/A	NDE	NDE	Yes*
Pgf	+	-/+	-	1	Basal	Basal	Yes
Prlr	-	-	++	7	Luminal ER+	Luminal ER+	Yes
Proc	-	-	+	1	Luminal ER+	Luminal ER+	Yes
Prom1	-	-	+	1	Luminal ER+	Luminal ER+	Yes
Sfrp1	+	-/+	-	2	Basal	Basal	Yes
Wap	NDE	NDE	NDE	N/A	NDE	Luminal ER-	No*
Wif1	++	-	-	1	Basal	Basal	Yes
Wnt10a	+	-	-	1	Basal	Basal	Yes
Wnt4	-	-	+	2	Luminal ER+	NDE	No
Wnt5a	-/+	-	+	2	Luminal ER+	Luminal ER+	Yes
Wnt6	+	-	-	1	Basal	Basal	Yes
Wnt7b	-	-/+	+	1	Luminal ER+	Luminal ER- and ER+	No
