# Supplementary material for: Transcriptome analysis of mammary epithelial subpopulations identifies novel determinants of lineage commitment and cell fate
Source: BMC Genomics. 2008 Dec 8;9:591. doi: 10.1186/1471-2164-9-591 (PMC2629782; doi:10.1186/1471-2164-9-591)
Supplement: Additional file 8 — Comparison of numbers of genes identified in common between basal/myoepithelial, luminal ER- and luminal ER+ cells and previously published datasets. The table compares previously published datasets with the subpopulation specific genes identified in the current analysis. Published lists of genes [27,28], probes [6] or SAGE tags [29] significantly differentially expressed between mouse basal mammary stem cell enriched/myoepithelial cells compared to in vitro colony forming cells (luminal cells) [6], human CD10- CD44+ basal cells compared to CD24+ luminal cells [29] or human CD10+ myoepithelial cells compared to EMA+ luminal cells [27,28] were condensed to remove multiple probes or tags against the same gene and to identify only well-annotated genes. The distribution of the differentially expressed genes in the basal/myoepithelial, luminal ER- and luminal ER+ gene lists from the current study was then determined. [file 1471-2164-9-591-S8.xls]

## Sheet: Sheet1
Basal or Myoepithelial Genes
		Number of identified genes in common with genes enriched in
	Number of Basal or Myoepithelial genes identified
Study		Basal/myoepithelial	Luminal ER-	Luminal ER+	Basal/myoepithelial or Luminal ER-	Basal/myoepithelial or Luminal ER+	Luminal ER- and Luminal ER+	Total Basal/ myoepithelial	Total Luminal
Stingl et al [6]	80	49	0	0	3	2	0	54	5
		0.6125	0	0	0.0375	0.025	0	0.675	0.0625
Shipitsin et al [29]	493	84	0	0	3	2	5	89	10
		0.170385	0	0	0.00608519	0.0040568	0.010142	0.180527	0.020284
Jones et al [27]	33	12	0	1	0	1	0	13	2
		0.363636	0	0.030303	0	0.030303	0	0.393939	0.0606061
Grigoriadis et al [28]	915	114	5	18	3	3	4	120	33
		0.12459	0.00546448	0.0196721	0.00327869	0.00327869	0.00437158	0.131148	0.0360656
Luminal Genes
		Number of identified genes in common with genes enriched in
Study	Number of Luminal genes identified	Basal/myoepithelial	Luminal ER-	Luminal ER+	Basal/myoepithelial or Luminal ER-	Basal/myoepithelial or Luminal ER+	Luminal ER- and Luminal ER+	Total Basal/ myoepithelial	Total Luminal
Stingl et al [6]	66	0	5	4	0	0	28	0	37
		0	0.0757576	0.0606061	0	0	0.424242	0	0.560606
Shipitsin et al [29]	316	7	7	4	1	1	12	9	25
		0.0221519	0.0221519	0.0126582	0.00316456	0.00316456	0.0379747	0.028481	0.0791139
Jones et al [27]	33	3	3	1	1		7	4	12
		0.0909091	0.0909091	0.030303	0.030303	0	0.212121	0.121212	0.363636
Grigoriadis et al [28]	832	49	18	21	2	2	25	53	68
		0.0588942	0.0216346	0.0252404	0.00240385	0.00240385	0.0300481	0.0637019	0.0817308
