# Supplementary material for: Transcriptome analysis of mammary epithelial subpopulations identifies novel determinants of lineage commitment and cell fate
Source: BMC Genomics. 2008 Dec 8;9:591. doi: 10.1186/1471-2164-9-591 (PMC2629782; doi:10.1186/1471-2164-9-591)
Supplement: Additional file 9 — List of genes common to basal/myoepithelial cells and previously published basal or myoepithelial datasets. The table lists those basal/myoepithelial genes found in previously published datasets which were also found the basal/myoepithelial population in the current study. [file 1471-2164-9-591-S9.xls]

## Sheet: Sheet1
Genes common to basal/myoepithelial subpopulation and previously reported basal or myoepithelial datasets
Stingl et al [6] Genes enriched in mouse MRUs/myoepithelial cells compared to MaCFCs				Shipitsin et al [29] Genes enriched in human CD10- CD44+ cells compared to CD24+ cells				Jones et al [27] Genes enriched in human myoepithelial compared to luminal cells				Grigoriadis et al [28] Genes enriched in human myoepithelial compared to luminal cells
Gene Symbol	Gene Name	Comments		Gene Symbol	Gene Name	Comments		Gene Symbol	Gene Name	Comments		Gene Symbol	Gene Name	Comments
Acta2	Actin, alpha 2, smooth muscle, aorta			ACTA2	Actin, alpha 2, smooth muscle, aorta			CAV1	Caveolin 1			ANTXR1	Anthrax toxin receptor 1
Adamts1	A disintegrin-like and metalloprotease with thrombospondin type 1 motif, 1	Also Luminal ER-		ACVR1B	Activin A receptor, type IB			COL1A1	Collagen, type I, alpha 1			ATP2A2	ATPase, Ca++ transporting, cardiac muscle, slow twitch 2
Bgn	Biglycan			ADAMTS1	ADAM metallopeptidase with thrombospondin type 1 motif, 1	Also Luminal ER-		DKK3	Dickkopf 3			BICC1	Bicaudal C homolog 1
Cnn1	Calponin 1			ADAMTS9	ADAM metallopeptidase with thrombospondin type 1 motif, 9			JAG1	Jagged 1			CAV1	Caveolin 1
Col17a1	Procollagen, type XVII, alpha 1			ANGPTL2	Angiopoietin-like 2			LGALS7	Lectin, galactoside-binding, soluble, 7			CCND2	Cyclin D2
Col4a1	Procollagen, type IV, alpha 1			BGN	Biglycan			MMP3	Matrix metallopeptidase 3			CDH13	Cadherin 13, H-cadherin
Col4a2	procollagen, type IV, alpha 2			BOC	Boc homolog			MYLK	Myosin, light polypeptide kinase			CHSY1	Carbohydrate (chondroitin) synthase 1
Crispld2	LCCL domain containing cysteine-rich secretory protein 2			C1R	Complement component 1, r subcomponent			PTHLH	Parathyroid hormone-like hormone			CMKOR1	Chemokine orphan receptor 1
Cxcl14	Chemokine (C-X-C motif) ligand 14			C1S	Complement component 1, s subcomponent			SPARC	Secreted protein, acidic, cysteine-rich			CNN1	Calponin 1, basic, smooth muscle
Dst	Dystonin			CCL2	Chemokine (C-C motif) ligand 2	Also Luminal ER-		TIMP3	TIMP metallopeptidase inhibitor 3			COL11A1	Collagen, type XI, alpha 1
Enc1	Ectodermal-neural cortex 1			CHSY1	Carbohydrate synthase 1			TP73L	Tumor protein p73-like (p63)			COL17A1	Collagen, type XVII, alpha 1
F2r	Coagulation factor II (thrombin) receptor	Also Luminal ER-		CKB	Creatine kinase, brain			TRIM29	Tripartite motif-containing 29			COL1A2	Collagen, type I, alpha 2
Fgfrl1	Fibroblast growth factor receptor-like 1			CNN1	Calponin 1, basic, smooth muscle			ID3	Inhibitor of DNA binding 3, dominant negative helix-loop-helix protein	Also Luminal ER+		COL3A1	Collagen, type III, alpha 1
Fst	Follistatin			COL18A1	Collagen, type XVIII, alpha 1							COL4A6	Collagen, type IV, alpha 6
Fzd7	Frizzled homolog 7			COL1A1	Collagen, type I, alpha 1							COL5A2	Collagen, type V, alpha 2
Hspb8	Heat shock 27kDa protein 8			COL1A2	Collagen, type I, alpha 2							COL6A1	Collagen, type VI, alpha 1
Htra1	Protease, serine, 11			COL3A1	Collagen, type III, alpha 1							COL7A1	Collagen, type VII, alpha 1
Ifitm3	Interferon induced transmembrane protein 3			COL4A1	Collagen, type IV, alpha 1							COL9A3	Collagen, type IX, alpha 3
Igfbp3	Insulin-like growth factor binding protein 3			COL4A2	Collagen, type IV, alpha 2							CPNE8	Copine VIII
Igfbp4	Insulin-like growth factor binding protein 4			COL5A3	Collagen, type V, alpha 3							CXCL14	Chemokine (C-X-C motif) ligand 14
Igfbp7	Insulin-like growth factor binding protein 7			COL6A1	Collagen, type VI, alpha 1							DCN	Decorin
Jag1	Jagged 1			COL6A2	Collagen, type VI, alpha 2							DKK3	Dickkopf homolog 3
Krt14	Keratin complex 1, acidic, gene 14			COL7A1	Collagen, type VII, alpha 1							DLL1	Delta-like 1
Krt17	Keratin complex 1, acidic, gene 17			CPXM1	Carboxypeptidase X, member 1							DMN	Desmuslin
Krt5	Keratin complex 2, basic, gene 5			CRISPLD2	Cysteine-rich secretory protein LCCL domain containing 2							DUSP6	Dual specificity phosphatase 6
Lama3	Laminin, alpha 3			CSRP2	Cysteine and glycine-rich protein 2							ELOVL4	Elongation of very long chain fatty acids-like 4
Lgals1	Lectin, galactose binding, soluble 1			CXCL12	Chemokine (C-X-C motif) ligand 12							EPAS1	Endothelial PAS domain protein 1
Mmp2	Matrix metalloproteinase 2			CXXC5	CXXC finger 5	Also Luminal ER+						EPHB6	EPH receptor B6
Moxd1	Monooxygenase, DBH-like 1			DCN	Decorin							ETV1	Ets variant gene 1
Myh11	Myosin, heavy polypeptide 11, smooth muscle			DLL1	Delta-like 1							EXT1	Exostoses 1
Mylk	Myosin, light polypeptide kinase			EDNRA	Endothelin receptor type A							F2R	Coagulation factor II (thrombin) receptor	Also Luminal ER-
Niban	Niban protein			EDNRB	Endothelin receptor type B							FBN2	Fibrillin 2
Odz2	Odd Oz/ten-m homolog 2			EGR3	Early growth response 3							FGF1	Fibroblast growth factor 1
P4ha1	Procollagen-proline, 2-oxoglutarate 4-dioxygenase (proline 4-hydroxylase), alpha 1 polypeptide			ENPP2	Ectonucleotide pyrophosphatase/phosphodiesterase 2							FGFR2	Fibroblast growth factor receptor 2	Also Luminal ER+
Pdlim4	PDZ and LIM domain 4	Also Luminal ER+		EPAS1	Endothelial PAS domain protein 1							FKBP10	FK506 binding protein 10
Postn	Periostin, osteoblast specific factor			FBLN1	Fibulin 1							FST	Follistatin
Ppap2b	Phosphatidic acid phosphatase type 2B			FBN1	Fibrillin 1							FZD3	Frizzled homolog 3
Prnp	Prion protein	Also Luminal ER+		FMOD	Fibromodulin							GJA1	Gap junction protein, alpha 1
Ptpla	Protein tyrosine phosphatase-like, member a			FSCN1	Fascin homolog 1, actin-bundling protein							GPC6	Glypican 6
Serpina3n	Serine proteinase inhibitor, clade A, member 3N			GADD45B	Growth arrest and DNA-damage-inducible, beta							GSTM1	Glutathione S-transferase M1
Serpinh1	Serine proteinase inhibitor, clade H, member 1			GADD45G	Growth arrest and DNA-damage-inducible, gamma	Also Luminal ER+						GSTM2	Glutathione S-transferase M2	Also Luminal ER+
Slc2a3	Solute carrier family 2, member 3			GJA1	Gap junction protein, alpha 1, 43kDa							GYPC	Glycophorin C
Slco2a1	Solute carrier organic anion transporter family, member 2a1	Also Luminal ER+		GSN	Gelsolin							ID4	Inhibitor of DNA binding 4
Snai2	Snail homolog 2			HTRA1	HtrA serine peptidase 1							IFITM1	Interferon induced transmembrane protein 1
Sorbs1	Sorbin and SH3 domain containing 1			ICAM1	Intercellular adhesion molecule 1, human rhinovirus receptor							IGFBP2	Insulin-like growth factor binding protein 2
Sparc	Secreted acidic cysteine rich glycoprotein			ID3	Inhibitor of DNA binding 3, dominant negative helix-loop-helix protein							IRX4	Iroquois homeobox protein 4
Tagln	Transgelin			IFITM1	Interferon induced transmembrane protein 1							ITGA1	Integrin, alpha 1
Tcfap2c	Transcription factor AP-2, gamma			IGFBP2	Insulin-like growth factor binding protein 2							ITM2A	Integral membrane protein 2A
Tgfbr3	Transforming growth factor, beta receptor III			IGFBP4	Insulin-like growth factor binding protein 4							ITM2C	Integral membrane protein 2C
Tpm2	Tropomyosin 2, beta			IGFBP5	Insulin-like growth factor binding protein 5							ITPKB	Inositol 1,4,5-trisphosphate 3-kinase B
Trp63	Transformation related protein 63			IGFBP7	Insulin-like growth factor binding protein 7							JAG1	Jagged 1
Vim	Vimentin			ITM2A	Integral membrane protein 2A							JAG2	Jagged 2
				ITM2C	Integral membrane protein 2C							JAM2	Junctional adhesion molecule 3
				KRT17	keratin 17							KBTBD9	Kelch repeat and BTB domain containing 9
				LAMC1	Laminin, gamma 1							KCTD15	Potassium channel tetramerisation domain containing 15
				LGALS1	Lectin, galactoside-binding, soluble, 1							KRT14	Keratin 14
				LMO4	LIM domain only 4	Also Luminal ER-						KRT15	Keratin 15
				LUM	Lumican							KRT17	Keratin 17
				MATN2	Matrilin 2							LAMA1	Laminin, alpha 1
				MMP14	Matrix metallopeptidase 14							LAMB3	Laminin, beta 3
				MMP3	Matrix metallopeptidase 3							LGALS7	Lectin, galactoside-binding, soluble, 7
				MYL9	Myosin, light polypeptide 9, regulatory							LHFP	Lipoma HMGIC fusion partner
				NR4A3	Nuclear receptor subfamily 4, group A, member 3							LRIG3	Leucine-rich repeats and immunoglobulin-like domains 3
				PDGFRB	Platelet-derived growth factor receptor, beta polypeptide							LUM	Lumican
				PMP22	Peripheral myelin protein 22							MAF	v-Maf musculoaponeurotic fibrosarcoma oncogene homolog
				POSTN	Periostin, osteoblast specific factor							MAOB	Monoamine oxidase B
				PROS1	Protein S (alpha)							MARK1	MAP/microtubule affinity-regulating kinase 1
				PXDN	Peroxidasin homolog							MCAM	Melanoma cell adhesion molecule
				SCARF2	Scavenger receptor class F, member 2							ME3	Malic enzyme 3, NADP(+)-dependent, mitochondrial
				SDF4	Stromal cell derived factor 4							MGP	Matrix Gla protein
				SERPINB9	Serpin peptidase inhibitor, clade B, member 9							MME	Membrane metallo-endopeptidase (CD10)
				SERPINF1	Serpin peptidase inhibitor, clade F, member 1							MMP3	Matrix metalloproteinase 3
				SERPING1	Serpin peptidase inhibitor, clade G , member 1							MYH11	Myosin, heavy polypeptide 11, smooth muscle
				SERPINH1	Serpin peptidase inhibitor, clade H , member 1							MYLK	Myosin, light polypeptide kinase
				SLC7A2	Solute carrier family 7, member 2							NDN	Necdin homolog
				SOCS3	Suppressor of cytokine signaling 3							NFIL3	Nuclear factor, interleukin 3 regulated
				SPARC	Secreted protein, acidic, cysteine-rich							NR4A2	Nuclear receptor subfamily 4, group A, member 2	Also Luminal ER-
				SPON2	Spondin 2, extracellular matrix protein							NUDT11	Nudix (nucleoside diphosphate linked moiety X)-type motif 11
				SYNPO	Synaptopodin							ODZ2	Odz, odd Oz/ten-m homolog 2
				TAGLN	Transgelin							OLFM4	Olfactomedin 4
				TBX2	T-box 2							PCDH7	BH-protocadherin
				TFPI	Tissue factor pathway inhibitor							PCDHGC3	Protocadherin gamma subfamily C, 3
				TGFBI	Transforming growth factor, beta-induced							PDE7A	Phosphodiesterase 7A	Also Luminal ER-
				THY1	Thy-1 cell surface antigen							PGF	Placental growth factor, vascular endothelial growth factor-related protein
				TIMP3	TIMP metallopeptidase inhibitor 3							PMP22	Peripheral myelin protein 22
				TNFAIP6	Tumor necrosis factor, alpha-induced protein 6							POSTN	Periostin, osteoblast specific factor
				TPM2	Tropomyosin 2							PPAP2A	Phosphatidic acid phosphatase type 2A
				TWIST1	Twist homolog 1							PPAP2B	Phosphatidic acid phosphatase type 2B
				VIM	Vimentin							PPP2R2B	Protein phosphatase 2 , regulatory subunit B, beta isoform
												PRRX1	Paired related homeobox 1
												RAB39B	RAB39B, member RAS oncogene family
												ROBO1	Roundabout, axon guidance receptor, homolog 1	Also Luminal ER+
												SDPR	Serum deprivation response (phosphatidylserine binding protein)
												SEMA5A	Semaphorin 5A
												SEMA6A	Semaphorin 6A
												SERPING1	Serine (or cysteine) proteinase inhibitor, clade G, member 1
												SERPINH1	Serine (or cysteine) proteinase inhibitor, clade H, member 1
												SH3BGR	SH3 domain binding glutamic acid-rich protein
												SHC4	SHC family, member 4
												SLC27A3	Solute carrier family 27, member 3
												SORBS1	Sorbin and SH3 domain containing 1
												SOSTDC1	Sclerostin domain containing 1
												SPARC	Secreted protein, acidic, cysteine-rich
												SPHK1	Sphingosine kinase 1
												SPON1	Spondin 1, extracellular matrix protein
												SSBP2	Single-stranded DNA binding protein 2
												SULF1	Sulfatase 1
												SYNPO2	Synaptopodin 2
												THY1	Thy-1 cell surface antigen
												TIMP3	Tissue inhibitor of metalloproteinase 3
												TNFAIP6	Tumor necrosis factor, alpha-induced protein 6
												TP73L	Tumor protein p73-like (p63)
												TPM2	Tropomyosin 2
												TRAF5	TNF receptor-associated factor 5
												TRIM29	Tripartite motif-containing 29
												TRPV6	Transient receptor potential cation channel, subfamily V, member 6
												VIM	Vimentin
												VSNL1	Visinin-like 1
												WISP1	WNT1 inducible signaling pathway protein 1
