# Supplementary material for: Transcriptome analysis of mammary epithelial subpopulations identifies novel determinants of lineage commitment and cell fate
Source: BMC Genomics. 2008 Dec 8;9:591. doi: 10.1186/1471-2164-9-591 (PMC2629782; doi:10.1186/1471-2164-9-591)
Supplement: Additional file 10 — List of genes common to luminal cell subpopulations and previously published luminal datasets. The table lists those luminal genes found in previously published datasets which were also found the luminal populations in the current study. [file 1471-2164-9-591-S10.xls]

## Sheet: Sheet1
Genes common to luminal subpopulations and previously reported luminal datasets
Stingl et al [6] Genes depleted in MRUs/myoepithelial cells compared to MaCFCs				Shipitsin et al [29] Genes depleted in CD10- CD44+ cells compared to CD24+ cells				Jones et al [27] Genes enriched in human luminal compared to myoepithelial cells				Grigoriadis et al [28] Genes enriched in human luminal compared to myoepithelial cells
Gene Symbol	Gene Name	Comments		Gene Symbol	Gene Name	Comments		Gene Symbol	Gene Name	Comments		Gene Symbol	Gene Name	Comments
Asrgl1	Asparaginase like 1	Both luminal populations		ALDH1A3	Aldehyde dehydrogenase 1 family, member A3	Luminal ER-		ATP1B1	ATPase, Na+/K+ transporting, beta 1 polypeptide	Both luminal populations		ALDH1A3	Aldehyde dehydrogenase 1 family, member A3	Luminal ER-
Basp1	Brain abundant, membrane attached signal protein 1	Both luminal populations		ANXA1	Annexin A1	Both luminal populations		CLDN4	Claudin 4	Both luminal populations		ANXA4	Annexin A4	Both luminal populations
Btn1a1	Butyrophilin, subfamily 1, member A1	Luminal ER-		AREG	Amphiregulin	Luminal ER+		ERBB3	V-erb-b2 erythroblastic leukemia viral oncogene homolog 3 (avian)	Both luminal populations		ATP1B1	ATPase, Na+/K+ transporting, beta 1 polypeptide	Both luminal populations
Cd14	CD14 antigen	Luminal ER-		CLDN1	Claudin 1	Both luminal populations		LGALS3	Lectin, galactoside-binding, soluble, 3	Both luminal populations		ATP6V1D	ATPase, H+ transporting, lysosomal 34kDa, V1 subunit D	Both luminal populations
Cd82	Kangai 1 (suppression of tumorigenicity 6, prostate)	Both luminal populations		CLU	Clusterin	Both luminal populations		MFI2	Antigen p97 (melanoma associated)	Luminal ER-		CGN	Cingulin	Both luminal populations
Ceacam2	CEA-related cell adhesion molecule 2	Both luminal populations		COL5A2	Collagen, type V, alpha 2	Both luminal populations		MGLL	Monoglyceride lipase	Basal and Luminal ER-		CLDN1	Claudin 1	Luminal ER-
Ceacam2	CEA-related cell adhesion molecule 2	Both luminal populations		GABRP	Gamma-aminobutyric acid A receptor, pi	Luminal ER-		MUC1	Mucin 1, cell surface associated	Luminal ER-		CLDN3	Claudin 3	Both luminal populations
Cldn3	Claudin 3	Both luminal populations		ITGB8	Integrin, beta 8	Luminal ER-		PPAP2C	Phosphatidic acid phosphatase type 2C	Both luminal populations		CLDN4	Claudin 4	Both luminal populations
Cldn3	Claudin 3	Both luminal populations		KRT18	Keratin 18	Both luminal populations		PRSS8	Protease, serine, 8	Both luminal populations		CLMN	Calmin	Luminal ER-
Cldn3	Claudin 3	Both luminal populations		KRT7	Keratin 7	Luminal ER+		SLC9A3R1	Solute carrier family 9 (sodium/hydrogen exchanger), member 3 regulator 1	Both luminal populations		CTSH	Cathepsin H	Both luminal populations
Clic6	Chloride intracellular channel 6	Luminal ER-		KRT8	Keratin 8	Both luminal populations		TNFAIP2	Tumor necrosis factor, alpha-induced protein 2	Luminal ER-		CUGBP2	CUG triplet repeat, RNA binding protein 2	Luminal ER-
Clu	Clusterin	Both luminal populations		LYN	Vyes-1 Yamaguchi sarcoma viral related oncogene	Luminal ER-		WFDC2	WAP four-disulfide core domain 2	Luminal ER+		DAPP1	Dual adaptor of phosphotyrosine and 3-phosphoinositides	Both luminal populations
Clu	Clusterin	Both luminal populations		MTAC2D1	Membrane targeting C2 domain containing 1	Luminal ER-						DUSP4	Dual specificity phosphatase 4	Both luminal populations
Clu	Clusterin	Both luminal populations		PDZK1IP1	PDZK1 interacting protein 1	Both luminal populations						EPS15	Epidermal growth factor receptor pathway substrate 15	Luminal ER+
Clu	Clusterin	Both luminal populations		PLCE1	Phospholipase C, epsilon 1	Basal and Luminal ER-						FOLR1	Folate receptor 1	Luminal ER-
Crip1	Cysteine-rich protein 1 (intestinal)	Luminal ER+		PODXL	Podocalyxin-like	Both luminal populations						FOXA1	Forkhead box A1	Luminal ER+
Csn3	Casein kappa	Luminal ER-		PROM1	Prominin 1	Luminal ER+						GAD1	Glutamate decarboxylase 1	Luminal ER-
Ctsh	Cathepsin H	Both luminal populations		PRSS8	Protease, serine, 8	Both luminal populations						GPSM3	G-protein signalling modulator 3	Luminal ER+
Ctsh	Cathepsin H	Both luminal populations		PVRL4	Poliovirus receptor-related 4	Luminal ER+						GPX3	Glutathione peroxidase 3	Luminal ER+
Erbb3	V-erb-b2 erythroblastic leukemia viral oncogene homolog 3 (avian)	Both luminal populations		SLC6A14	Solute carrier family 6, member 14	Luminal ER-						GSN	Gelsolin	Basal and Luminal ER+
Expi	Extracellular proteinase inhibitor	Luminal ER-		SPINT1	Serine peptidase inhibitor, Kunitz type 1	Both luminal populations						HBS1L	HBS1-like	Both luminal populations
Grhl1	Transcription factor CP2-like 2	Both luminal populations		ST14	Suppression of tumorigenicity 14	Both luminal populations						IFIH1	Interferon induced with helicase C domain 1	Both luminal populations
Krt18	Keratin complex 1, acidic, gene 18	Both luminal populations		TMC4	Transmembrane channel-like 4	Both luminal populations						IRAK2	Interleukin-1 receptor-associated kinase 2	Luminal ER-
Krt19	Keratin complex 1, acidic, gene 19	Both luminal populations		TMEM159	Transmembrane protein 159	Basal and Luminal ER+						ITGB8	Integrin, beta 8	Luminal ER-
Krt8	Keratin complex 2, basic, gene 8	Both luminal populations		TNF	Tumor necrosis factor	Luminal ER-						KRT7	Keratin 7	Luminal ER+
Krt8	Keratin complex 2, basic, gene 8	Both luminal populations										LGALS3	Lectin, galactoside-binding, soluble, 3	Both luminal populations
Lgals2	Lectin, galactose binding, soluble 3	Both luminal populations										LY6D	Lymphocyte antigen 6 complex, locus D	Luminal ER+
Ly6a	Lymphocyte antigen 6 complex, locus A	Luminal ER+										MAL2	Mal, T-cell differentiation protein 2	Both luminal populations
Mir16	Membrane interacting protein of RGS16	Both luminal populations										MATN2	Matrilin 2	Both luminal populations
Pkp2	Plakophilin 2	Both luminal populations										MCF2L	MCF.2 cell line derived transforming sequence-like	Luminal ER+
Ppap2c	Phosphatidic acid phosphatase type 2c	Both luminal populations										MFI2	Antigen p97 (melanoma associated)	Luminal ER-
Ptn	Pleiotrophin	Luminal ER+										MGLL	Monoglyceride lipase	Basal and Luminal ER-
Slc9a3r1	Solute carrier family 9 (sodium/hydrogen exchanger), isoform 3 regulator 1	Both luminal populations										MLLT4	Myeloid/lymphoid or mixed-lineage leukemia	Both luminal populations
St14	Suppression of tumorigenicity 14 (colon carcinoma)	Both luminal populations										MLPH	Melanophilin	Luminal ER+
Tmprss2	Transmembrane protease, serine 2	Both luminal populations										MUC1	Mucin 1, transmembrane	Luminal ER-
Tmprss2	Transmembrane protease, serine 2	Both luminal populations										MUC20	Mucin 20, transmembrane	Luminal ER-
Tspo	Benzodiazepine receptor, peripheral	Luminal ER+										MYB	v-Myb myeloblastosis viral oncogene homolog	Luminal ER+
												MYCBP	c-Myc binding protein	Luminal ER+
												MYH14	Myosin, heavy polypeptide 14	Luminal ER+
												NFATC2	Nuclear factor of activated T-cells, cytoplasmic, calcineurin-dependent 2	Basal and Luminal ER-
												NFE2L3	Nuclear factor (erythroid-derived 2)-like 3	Both luminal populations
												NPAS2	Neuronal PAS domain protein 2	Luminal ER-
												PADI2	Neptidyl arginine deiminase, type II	Luminal ER+
												PDE9A	Phosphodiesterase 9A	Luminal ER+
												PIK3CB	Phosphoinositide-3-kinase, catalytic, beta polypeptide	Luminal ER-
												PKP2	Plakophilin 2	Both luminal populations
												PPAP2C	Phosphatidic acid phosphatase type 2C	Both luminal populations
												PRSS8	Protease, serine, 8	Both luminal populations
												PTGER2	Prostaglandin E receptor 2	Luminal ER-
												RAB11FIP1	RAB11 family interacting protein 1	Both luminal populations
												RAB27B	RAB27B, member RAS oncogene family	Luminal ER+
												RAB3IP	RAB3A interacting protein (rabin3)	Luminal ER+
												RSAD2	Radical S-adenosyl methionine domain containing 2	Luminal ER+
												SCARB2	Scavenger receptor class B, member 2	Both luminal populations
												SH2D4A	SH2 domain containing 4A	Luminal ER-
												SLC15A2	Solute carrier family 15 (H+/peptide transporter), member 2	Luminal ER-
												SLC9A3R1	Solute carrier family 9 (sodium/hydrogen exchanger), isoform 3 regulator 1	Both luminal populations
												SLCO2A1	Solute carrier organic anion transporter family, member 2A1	Basal and Luminal ER+
												SPINT1	Serine protease inhibitor, Kunitz type 1	Both luminal populations
												SYNPO	Synaptopodin	Luminal ER-
												SYTL2	Synaptotagmin-like 2	Luminal ER+
												TMC4	Transmembrane channel-like 4	Both luminal populations
												TNFAIP2	Tumor necrosis factor, alpha-induced protein 2	Luminal ER-
												TOM1L1	Target of Myb1-like 1	Both luminal populations
												TSPAN1	Tetraspan 1	Luminal ER+
												TTC9	Tetratricopeptide repeat domain 9	Luminal ER+
												USP18	Ubiquitin specific protease 18	Luminal ER+
												WNT5A	Wingless-type MMTV integration site family, member 5A	Luminal ER+
