# Supplementary material for: Transcriptome analysis of mammary epithelial subpopulations identifies novel determinants of lineage commitment and cell fate
Source: BMC Genomics. 2008 Dec 8;9:591. doi: 10.1186/1471-2164-9-591 (PMC2629782; doi:10.1186/1471-2164-9-591)
Supplement: Additional file 17 — Network metrics for the luminal ER- and luminal ER+ module subnetworks. The table gives the values for the parameters describing the luminal ER- and luminal ER+ networks both with and without the identified modules. Network manipulations were performed in Cytoscape [111], and the average network clustering <C>, average connectivity <k>, power exponent γ and mean shortest path <l> were derived with the Cytoscape Random Networks plug-in. Note that due to the highly fragmented nature of the non-module subnetwork, the mean shortest path does not constitute a reliable metric. [file 1471-2164-9-591-S17.xls]

## Sheet: Sheet1
Lumainl ER- subnet
Network metric	Overall luminal ER- network	Module subnetwork	Non-module subnetwork
<C>	0.07	0.2	0
<k>	3.04	2.89	1.38
<g>	1.59	0.57	2.49
<l>	5.57	3.27	5.46
Number of subnets	1	1	50
Physical interaction character	0.77	0.64	0.92
Transcriptional interaction character	0.23	0.36	0.08
Luminal ER+ subnet
Network metric	Overall luminal ER+ network	Module subnetwork	Non-module subnetwork
<C>	0.05	0.16	0
<k>	2.82	2.5	1.56
<g>	1.6	1.2	1.9
<l>	5.68	3.44	4.89
Number of subnets	1	5	31
Physical interaction character	0.86	0.72	0.92
Transcriptional interaction character	0.14	0.28	0.08
