# Supplementary material for: Transcriptome analysis of mammary epithelial subpopulations identifies novel determinants of lineage commitment and cell fate
Source: BMC Genomics. 2008 Dec 8;9:591. doi: 10.1186/1471-2164-9-591 (PMC2629782; doi:10.1186/1471-2164-9-591)
Supplement: Additional file 18 — List of genes common to mammary cell subpopulations and previously published datasets of estrogen-responsive genes. The table lists estrogen-responsive genes identified in previously published datasets which were also found in the mammary epithelial cell subpopulations in the current study. [file 1471-2164-9-591-S18.xls]

## Sheet: Sheet1
Distribution in Basal/myoepithelial, Luminal ER- and Luminal ER+ cells of estrogen-responsive genes from previously published datasets
Seth et al [26] Genes enriched in cells isolated using ERE-GFP virus				Wilson et al [25] Genes enriched in normal human breast tissue grown as xenografts				Frasor et al [23] Genes enriched in estrogen-stimulated MCF7 cells				Creighton et al and Rae et al combined datasets [22, 24] Genes enriched in estrogen-stimulated MCF7 cells
Gene Symbol	Gene Name	Comments		Gene Symbol	Gene Name	Comments		Gene Symbol	Gene Name	Comments		Gene Symbol	Gene Name	Comments
FXYD5	FXYD domain-containing ion transport regulator 5	Luminal ER+		AREG	Amphiregulin	Luminal ER+		AREG	Amphiregulin	Luminal ER+		ABHD2	Abhydrolase domain containing 2	Luminal ER+
KRT6A	Keratin 6A	Luminal ER+		MYB	v-Myb myeloblastosis viral oncogene	Luminal ER+		MYB	v-Myb myeloblastosis viral oncogene	Luminal ER+		AREG	Amphiregulin	Luminal ER+
KRT7	Keratin 7	Luminal ER+		AGR2	Anterior gradient 2	Both luminal populations		STC2	Stanniocalcin 2	Luminal ER+		DDX28	DEAD (Asp-Glu-Ala-Asp) box polypeptide 28	Luminal ER+
KCNN4	Potassium channel, subfamily N, member 4	Luminal ER-		KRT19	Keratin 19	Both luminal populations		PTGER3	Prostaglandin E receptor 3	Luminal ER-		MYB	v-Myb myeloblastosis viral oncogene	Luminal ER+
CLDN4	Claudin 4	Both luminal populations		CCL2	Chemokine (C-C motif) ligand 2	Basal and luminal ER-		ELL2	Elongation factor, RNA polymerase II, 2	Both luminal populations		PEO1	Progressive external ophthalmoplegia 1	Luminal ER+
KRT19	Keratin 19	Both luminal populations		BGN	Biglycan	Basal		EGR3	Early growth response 3	Basal and luminal ER-		PGR	Progesterone receptor	Luminal ER+
TACSTD2	Tumor-associated calcium signal transducer 2	Both luminal populations		COL6A1	Collagen, type VI, 1	Basal		MYC	c-Myc	Basal and luminal ER-		STC2	Stanniocalcin 2	Luminal ER+
KRT5	Keratin 5	Basal		CSPG2	Chondroitin sulphate proteoglycan 2	Basal		CXCL12	Chemokine (C-X-C motif) ligand 12	Basal		KCNK5	Potassium channel, subfamily K, member 5	Luminal ER-
				FN1	Fibronectin 1	Basal		GADD45B	Growth arrest and DNA-damage-inducible, beta	Basal		SLC1A1	Solute carrier family 1, member 1	Luminal ER-
(From 38 significantly enriched SAGE tags corresponding to 28 well-annotated genes)				HSPG2	Heparan sulphate proteoglycan 2	Basal		GLRB	Glycine receptor, beta	Basal		ZBTB24	Zinc finger and BTB domain containing 24	Luminal ER-
				ME1	Malic enzyme 1, NADP(+)-dependent, cytosolic	Basal		IGFBP4	IGF-binding protein 4	Basal		NUP210	Nucleoporin 210	Both luminal populations
				SERPINH1	Serine (or cysteine) proteinase inhibitor, clade H	Basal		IGFBP5	IGF-binding protein 5	Basal		TACC3	Transforming, acidic coiled-coil containing protein 3	Both luminal populations
												EGR3	Early growth response 3	Basal and luminal ER-
								(From 54 significantly enriched genes)				MYC	v-Myc myelocytomatosis viral oncogene	Basal and luminal ER-
				(From 61 significantly enriched probes corresponding to 53 well-annotated genes)								TIAM1	T-cell lymphoma invasion and metastasis 1	Basal and luminal ER-
												ABAT	4-Aminobutyrate aminotransferase	Basal
												AP1S2	Adaptor-related protein complex 1, sigma 2 subunit	Basal
												ATP2A2	ATPase, Ca++ transporting, cardiac muscle, slow twitch 2	Basal
												CHSY1	Carbohydrate synthase 1	Basal
												CXCL12	Chemokine (C-X-C motif) ligand 12	Basal
												ENPP2	Ectonucleotide pyrophosphatase/phosphodiesterase 2	Basal
												GADD45B	Growth arrest and DNA-damage-inducible, beta	Basal
												GALNT4	UDP-N-acetyl-alpha-D-galactosamine:polypeptide N-acetylgalactosaminyltransferase 4	Basal
												GPSM2	G-protein signalling modulator 2	Basal
												HSPB8	Heat shock 22kDa protein 8	Basal
												IGF1R	Insulin-like growth factor 1 receptor	Basal
												IGFBP4	Insulin-like growth factor binding protein 4	Basal
												IL17RB	Interleukin 17 receptor B	Basal
												LDHB	Lactate dehydrogenase B	Basal
												LRIG1	Leucine-rich repeats and immunoglobulin-like domains 1	Basal
												MAPT	Microtubule-associated protein tau	Basal
												MBNL1	Muscleblind-like	Basal
												OLFM1	Olfactomedin 1	Basal
												PADI3	Peptidyl arginine deiminase, type III	Basal
												PANX1	Pannexin 1	Basal
												PDLIM3	PDZ and LIM domain 3	Basal
												PLOD2	Procollagen-lysine, 2-oxoglutarate 5-dioxygenase 2	Basal
												RCN3	Reticulocalbin 3, EF-hand calcium binding domain	Basal
												SEMA3C	Semaphorin 3C	Basal
												SEMA6A	Semaphorin 6A	Basal
												SLC39A8	Solute carrier family 39, member 8	Basal
												SNX24	Sorting nexing 24	Basal
												TNFSF7	Tumor necrosis factor superfamily, member 7	Basal
												(From 746 significantly enriched genes across all timepoints)
