# Supplementary material for: Transcriptome analysis of mammary epithelial subpopulations identifies novel determinants of lineage commitment and cell fate
Source: BMC Genomics. 2008 Dec 8;9:591. doi: 10.1186/1471-2164-9-591 (PMC2629782; doi:10.1186/1471-2164-9-591)
Supplement: Additional file 19 — Genes with potential roles in lineage selection/cell fate determination through paracrine signalling or as transcriptional regulators. The table lists those genes from the three populations whose protein products have potential roles in intercellular signalling or as transcriptional regulators. *Distribution confirmed by qPCR. [file 1471-2164-9-591-S19.xls]

## Sheet: Sheet1
Paracrine interactions - receptors and ligands
Symbol	Unigene	Name
Ligands
Basal / myoepithelial
Bdnf*	Mm.1442	Brain derived neurotrophic factor
Bmp7*	Mm.595	Bone morphogenetic protein 7
Ccl11	Mm.4686	Small chemokine (C-C motif) ligand 11
Ccl2	Mm.290320	Small chemokine (C-C motif) ligand 2
Ccl27	Mm.458322	Small chemokine (C-C motif) ligand 27
Ccl7	Mm.341574	Small chemokine (C-C motif) ligand 7
CD70	Mm.42228	CD70 antigen
Cxcl12*	Mm.303231	Chemokine (C-X-C motif) ligand 12
Cxcl14	Mm.30211	Chemokine (C-X-C motif) ligand 14
Dll1*	Mm.4875	Delta-like 1
Efna5*	Mm.401679	Ephrin A5
Efnb2	Mm.209813	Ephrin B2
Fgf1*	Mm.241282	Fibroblast growth factor 1
Fgf14	Mm.439768	Fibroblast growth factor 14
Hgf*	Mm.267078	Hepatocyte growth factor
Il17b	Mm.59313	Interleukin 17B
Jag1*	Mm.22398	Jagged 1
Jag2*	Mm.186146	Jagged 2
Pdgfc	Mm.331089	Platelet-derived growth factor, C polypeptide
Pgf*	Mm.4809	Placental growth factor
Tnfsf9	Mm.41171	Tumor necrosis factor (ligand) superfamily, member 9
Vegfc	Mm.1402	Vascular endothelial growth factor C
Wnt10a*	Mm.5130	Wingless related MMTV integration site 10a
Wnt6*	Mm.268282	Wingless related MMTV integration site 6
Luminal ER+
Areg*	Mm.8039	Amphiregulin
Btc	Mm.2024	Betacellulin
Cxcl15*	Mm.64326	Chemokine (C-X-C motif) ligand 15
Epgn*	Mm.197319	Epithelial mitogen
Fgf13	Mm.7995	Fibroblast growth factor 13
Gmfb	Mm.87312	Glia maturation factor, beta
Inhbb	Mm.3092	Inhibin beta-B
Ptn	Mm.279690	Pleiotrophin
Tgfb1	Mm.248380	Transforming growth factor, beta 1
Wnt5a*	Mm.287544	Wingless related MMTV integration site 15a
Wnt7b*	Mm.306946	Wingless related MMTV integration site 7b
Luminal ER-
Btc	Mm.2024	Betacellulin
Ccl2	Mm.290320	Small chemokine (C-C motif) ligand 2
Ccl5	Mm.284248	Small chemokine (C-C motif) ligand 5
Csf1	Mm.795	Colony stimulating factor 1
Cxcl2	Mm.4979	Chemokine (C-X-C motif) ligand 2
Efna5*	Mm.401679	Ephrin A5
Efnb2	Mm.209813	Ephrin B2
Gmfb	Mm.87312	Glia maturation factor, beta
Lect1	Mm.46561	Leukocyte cell derived chemotaxin 1
Tnf	Mm.1293	Tumor necrosis factor
Wnt7b*	Mm.306946	Wingless related MMTV integration site 7b
Receptors
Basal / myoepithelial
Acvr1b	Mm.308467	Activin A receptor, type 1B
Axl*	Mm.4128	AXL receptor tyrosine kinase
Cmkor1	Mm.6522	Chemokine (C-X-C motif) receptor 7
Ednra	Mm.392296	Endothelin receptor type A
Ednrb	Mm.229532	Endothelin receptor type B
Epha4*	Mm.400747	Eph receptor A4
Epha7	Mm.257266	Eph receptor A7
Ephb1	Mm.22897	Eph receptor B1
Ephb6	Mm.271976	Eph receptor B6
Fzd1*	Mm.246003	Frizzled homolog 1
Fzd2*	Mm.36416	Frizzled homolog 2
Fzd3	Mm.458001	Frizzled homolog 3
Fzd7*	Mm.297906	Frizzled homolog 7
Fzd8*	Mm.184289	Frizzled homolog 8
Gfra1	Mm.88367	Glial cell line derived neurotrophic factor family receptor alpha 1
Gpr125	Mm.272974	G protein-coupled receptor 125
Gpr126	Mm.440142	G protein-coupled receptor 126
Gpr153	Mm.23235	G protein-coupled receptor 153
Gpr161	Mm.319929	G protein-coupled receptor 161
Gpr64	Mm.213016	G protein-coupled receptor 64
Gpr87	Mm.60267	G protein-coupled receptor 87
Gprc5b	Mm.103439	G protein-coupled receptor, family C, group 5, member B
Igf1r	Mm.403573	Insulin-like growth factor I receptor
Itga1	Mm.317280	Integrin alpha 1
Itga8	Mm.329997	Integrin alpha 8
Itga9	Mm.335520	Integrin alpha 9
Lgr4	Mm.465881	Leucine-rich repeat-containing G protein-coupled receptor 4
Lgr5	Mm.42103	Leucine-rich repeat-containing G protein-coupled receptor 5
Lgr6	Mm.279594	Leucine-rich repeat-containing G protein-coupled receptor 6
Oxtr	Mm.333310	Oxytocin receptor
Pdgfra	Mm.221403	Platelet derived growth factor receptor, alpha polypeptide
Pdgfrb	Mm.4146	Platelet derived growth factor receptor, beta polypeptide
Pdgfrl	Mm.284246	Platelet-derived growth factor receptor-like
Tgfbr3	Mm.200775	Transforming growth factor, beta receptor III
Luminal ER+
Agtr1a	Mm.35062	Angiotensin II receptor, type 1a
Chrnb1	Mm.86425	Cholinergic receptor, nicotinic, beta polypeptide 1 (muscle)
Erbb3*	Mm.373043	V-erb-b2 erythroblastic leukemia viral oncogene homolog 3
Fgfr2*	Mm.16340	Fibroblast growth factor receptor 2
Gpr120	Mm.35288	G protein-coupled receptor 120
Gpr126	Mm.440142	G protein-coupled receptor 126
Gpr137b	Mm.379269	G protein-coupled receptor 137b
Notch3*	Mm.439741	Notch gene homolog 3
Prlr*	Mm.442298	Prolactin receptor
Ly96	Mm.116844	Lymphocyte antigen 96
Luminal ER-
CD14	Mm.3460	CD14 antigen
Chrnb1	Mm.86425	Cholinergic receptor, nicotinic, beta polypeptide 1 (muscle)
Erbb3*	Mm.373043	V-erb-b2 erythroblastic leukemia viral oncogene homolog 3
Itgb8	Mm.217000	Integrin beta 8
Kit*	Mm.447459	Kit oncogene
Ly96	Mm.116844	Lymphocyte antigen 96
Notch3*	Mm.439741	Notch gene homolog 3
Ptger2	Mm.4630	Prostaglandin E receptor 2 (subtype EP2)
Tlr4	Mm.38049	Toll-like receptor 4
Transcriptional Regulators
Symbol	Unigene	Name
Basal / myoepithelial
Aff3	Mm.336679	AF4/FMR2 family, member 3
Ar*	Mm.392845	Androgen receptor
Bcl11b	Mm.392694	B-cell leukemia/lymphoma 11B
Bcor	Mm.196328	Bcl6 interacting corepressor
Cbx6	Mm.38438	Chromobox homolog 6
Clock	Mm.3552	Circadian locomotor output cycles kaput
Egr2	Mm.290421	Early growth response 2
Egr3	Mm.103737	Early growth response 3
Elk3	Mm.4454	ELK3, member of ETS oncogene family
Epas1	Mm.1415	Endothelial PAS domain protein 1
Etv1	Mm.4866	Ets variant gene 1
Etv5	Mm.155708	Ets variant gene 5
Eya1	Mm.250185	Eyes absent 1 homolog
Eya2	Mm.282719	Eyes absent 2 homolog
Id4*	Mm.458006	Inhibitor of DNA binding 4
Irx4*	Mm.103784	Iroquois related homeobox 4
L3mbtl2	Mm.280768	L(3)mbt-like 2
Lass6	Mm.222222	Longevity assurance homolog 6
Lmo4	Mm.29187	LIM domain only 4
Maf	Mm.275549	Avian musculoaponeurotic fibrosarcoma (v-maf) AS42 oncogene
Mef2c	Mm.24001	Myocte enhancer factor 2C
Myc*	Mm.2444	Myelocytomatosis oncogene
Mycn*	Mm.16469	V-myc myelocytomatosis viral related oncogene
Nfatc2	Mm.116802	Nuclear factor of activated T-cells calcineurin-dependent 2
Nfil3	Mm.136604	Nuclear factor, interleukin 3, regulated
Nfix	Mm.9394	Nuclear factor I/X
Nr4a2	Mm.3507	Nuclear receptor subfamily 4, group A, member 2
Nr4a3	Mm.247261	Nuclear receptor subfamily 4, group A, member 3
Pbx3	Mm.239941	Pre B-cell leukemia transcription factor 3
Pknox2	Mm.260335	Pbx/knotted 1 homeobox 2
Pou3f1	Mm.297371	POU domain, class 3, transcription factor 1
Prdm1	Mm.4800	PR domain containing 1, with ZNF domain
Prrx1	Mm.288642	Paired related homeobox 1
Ptrf	Mm.21864	Polymerase I and transcript release factor
Runx2*	Mm.391013	Runx related transcription factor 2
Satb1	Mm.311655	Special AT-rich sequence binding protein 1
Scmh1	Mm.427014	Sex comb on midleg homolog 1
Scx*	Mm.322821	Scleraxis
Six5	Mm.3410	Sine oculis-related homeobox 5 homolog
Smad6	Mm.325757	MAD homolog 6
Snai2	Mm.4272	Snail homolog 2
Sox8	Mm.258220	SRY-box containing gene 8
Ssbp2	Mm.343095	Single-stranded DNA binding protein 2
Tbx2*	Mm.287052	T-box 2
Tcf3	Mm.440067	Transcription factor 3
Tcf7	Mm.31630	Transcription factor 7, T-cell specific
Tcfap2c	Mm.3629	Transcription factor AP-2, gamma
Tle1	Mm.278444	Transducin-like enhancer of split 1
Trp63*	Mm.20894	Transformation related protein 63
Twist1*	Mm.3280	Twist gene homolog 1 (Drosophila)
Zfhx4	Mm.41522	Zinc finger homeodomain 4
Zfp51*	Mm.293030	Zinc finger protein 51
Zfp239	Mm.249661	Zinc finger protein 239
Zfp354c	Mm.103674	Zinc finger protein 354C
Luminal ER+
Ar*	Mm.392845	Androgen receptor
Esr1*	Mm.9213	Estrogen receptor 1 (alpha)
Foxa1*	Mm.4578	Forkhead box A1
Msx2*	Mm.1763	Homeo box, msh-like 2
Myb*	Mm.52109	Myeloblastosis oncogene
Pgr*	Mm.12798	Progesterone receptor
Tbx2*	Mm.287052	T-box 2
Tbx3	Mm.219139	T-box 3
Zfp51*	Mm.293030	Zinc finger protein 51
Luminal ER-
Brd4	Mm.253518	Bromodomain containing 4
Cnot6	Mm.247113	CCR4-NOT transcription complex, subunit 6
Egr3	Mm.103737	Early growth response 3
Ehf	Mm.10724	Ets homologous factor
Elf5*	Mm.20888	E74-like factor 5
Esrrg	Mm.89989	Estrogen-related receptor, gamma
Foxc1	Mm.12949	Forkhead box C1
Hbp1	Mm.390461	High mobility group box transcription factor 1
Ing3	Mm.39999	Inhibitor of growth family, member 3
Klf12	Mm.396499	Kruppel-like factor 12
Myc*	Mm.2444	Myelocytomatosis oncogene
Nfatc2	Mm.116802	Nuclear factor of activated T-cells calcineurin-dependent 2
Nfe2l3	Mm.42138	Nuclear factor, erythroid derived 2, like 3
Npas2	Mm.2380	Neuronal PAS domain protein 2
Plagl1	Mm.287857	Pleiomorphic adenoma gene-like 1
Satb1	Mm.311655	Special AT-rich sequence binding protein 1
Six4	Mm.249575	Sine oculis-related homeobox 4 homolog
Sox6*	Mm.323365	SRY-box containing gene 6
Tbx2*	Mm.287052	T-box 2
Tle4	Mm.103638	Transducin-like enhancer of split 4
Zbtb24	Mm.258475	Zinc finger and BTB domain containing 24
Zfp51*	Mm.293030	Zinc finger protein 51
Zfp521	Mm.40325	Zinc finger protein 521
