# Supplementary material for: Transcriptome analysis of mammary epithelial subpopulations identifies novel determinants of lineage commitment and cell fate
Source: BMC Genomics. 2008 Dec 8;9:591. doi: 10.1186/1471-2164-9-591 (PMC2629782; doi:10.1186/1471-2164-9-591)
Supplement: Additional file 21 — Genes examined by qPCR analysis. The table gives the gene name, symbol, TAQMAN Assays on Demand (Applied Biosystems) assay reference and Unigene ID for all qPCR probes used. [file 1471-2164-9-591-S21.xls]

## Sheet: Sheet1
		Assays-on-Demand Reference
Symbol	Gene Name		Unigene ID
Acvr1b	Activin A receptor, type 1B	Mm03023960_m1	Mm.308467
Ar	Androgen Receptor	Mm00442688_m1	Mm.439657
Areg	Amphiregulin	Mm00437583_m1	Mm.8039
Axl	Axl receptor tyrosine kinase	Mm00437221_m1	Mm.4128
Bdnf	Brain derived neurotrophic factor	Mm00432069_m1	Mm.1442
Bmp7	Bone morphogenic protein 7	Mm00432102_m1	Mm.595
Bmpr1b	Bone morphogenetic protein receptor, type 1B	Mm03023971_m1	Mm.39089
Cd14	CD14 antigen	Mm00438094_g1	Mm.3460
Cd24a	Heat stable antigen (Cd24)	Mm00782538_sH	Mm.29742
Csf1	Colony stimulating factor 1 (macrophage)	Mm00432688_m1	Mm.795
Csn1s1	Casein alpha s1	Mm00514430_m1	Mm.427467
Csn1s2a	Casein alpha s2-like A	Mm00839343_m1	Mm.4908
Csn3	Casein kappa	Mm02343653_m1	Mm.296303
Csnb	Casein beta	Mm00839664_m1	Mm.268737
Cxcl12	Chemokine (C-X-C motif) ligand 12	Mm00445552_m1	Mm.303231
Cxcl15	Chemokine (C-X-C motif) ligand 15	Mm00441263_m1	Mm.64326
Dkk1	Dickkopf homolog 1	Mm00438422_m1	Mm.214717
Dll1	Delta-like ligand 1	Mm00432841_m1	Mm.4875
Dmbt1	Deleted in malignant brain tumors 1	Mm00455996_m1	Mm.4138
Efna5	Ephrin A5	Mm00438665_m1	Mm.7978
Elf5	E74-like factor 5	Mm00468732_m1	Mm.20888
Epgn	Epithelial mitogen	Mm00504344_m1	Mm.197319
Epha4	Eph receptor A4	Mm00433056_m1	Mm.400747
Erbb3	V-erb-b2 erythroblastic leukemia viral oncogene homolog 3	Mm00695835_m1	Mm.373043
Esr1	Estrogen receptor alpha	Mm00433149_m1	Mm.9213
Fgf1	Fibroblast growth factor 1	Mm00438906_m1	Mm.241282
Fgf14	Fibroblast growth factor 14	Mm00438914_m1	Mm.439768
Fgfr2	Fibroblast growth factor receptor 2	Mm00438941_m1	Mm.16340
Foxa1	Forkhead box A1	Mm00484713_m1	Mm.4578
Fzd1	Frizzled homolog 1	Mm00445405_s1	Mm.246003
Fzd2	Frizzled homolog 2	Mm02524776_s1	Mm.36416
Fzd7	Frizzled homolog 7	Mm00433409_s1	Mm.297906
Fzd8	Frizzled homolog 8	Mm00433419_s1	Mm.184289
Gpc3	Glypican 3	Mm00516722_m1	Mm.22515
Hgf	Hepatocyte growth factor	Mm01135185_m1	Mm.267078
Id4	Inhibitor of DNA binding 4	Mm00499701_m1	Mm.283273
Igf1r	Insulin-like growth factor I receptor	Mm00802831_m1	Mm.275742
Irak2	Interleukin-1 receptor-associated kinase 2	Mm00549143_m1	Mm.152142
Irx4	Iroquois related homeobox 4	Mm00502170_m1	Mm.103784
Jag1	Jagged 1	Mm00496902_m1	Mm.22398
Jag2	Jagged 2	Mm00439935_m1	Mm.186146
Kit	Kit oncogene	Mm00445212_m1	Mm.247073
Krt14	Cytokeratin 14	Mm00516876_m1	Mm.6974
Krt18	Cytokeratin 18	Mm01601702_g1	Mm.22479
Krt5	Cytokeratin 5	Mm00503549_m1	Mm#S9706188
Lifr	Leukemia inhibitory factor receptor	Mm00442940_m1	Mm.149720
Ltf	Lactotransferrin	Mm00434787_m1	Mm.282359
Ly6a	Sca-1	Mm00726565_s1	Mm.1583
Ly96	Lymphocyte antigen 96	Mm00444223_m1	Mm.116844
Mfge8	Milk fat globule-EGF factor 8 protein	Mm00500549_m1	Mm.1451
Msi1h	Musashi homolog 1	Mm00485224_m1	Mm.5077
Msx2	Homeo box, msh-like 2	Mm00442992_m1	Mm.1763
Myb	Myeloblastosis oncogene	Mm00501741_m1	Mm.52109
Myc	Myelocytomatosis oncogene	Mm00487804_m1	Mm.2444
Mycn	V-myc viral related oncogene, neuroblastoma derived	Mm00476449_m1	Mm.16469
Notch-3	Notch gene homolog 3	Mm00435270_m1	Mm.439741
Pdgfa	Platelet derived growth factor, alpha	Mm01205760_m1	Mm.2675
Pdgfb	Platelet derived growth factor, B polypeptide	Mm01298578_m1	Mm.144089
Pgf	Placental growth factor	Mm00435613_m1	Mm.4809
Prlr	Prolactin receptor	Mm00599957_m1	Mm.10516
Proc	Protein C	Mm00435966_m1	Mm.2786
Prom1	Prominin 1	Mm00477115_m1	Mm.6250
Runx2	Runt related transcription factor 2	Mm03003491_m1	Mm.391013
Scx	Scleraxis	Mm01205675_m1	Mm.322821
Sfrp1	Secreted frizzled-related sequence protein 1	Mm00489161_m1	Mm.281691
Sox6	SRY-box containing gene 6	Mm00488393_m1	Mm.323365
Tbx2	T-box 2	Mm00436915_m1	Mm.287052
Tlr4	Toll-like receptor 4	Mm00445273_m1	Mm.38049
Tnf	Tumor necrosis factor	Mm00443259_g1	Mm.1293
Trp63	Transformation related protein 63	Mm00495788_m1	Mm.20894
Twist1	Twist gene homolog 1 (Drosophila)	Mm00442036_m1	Mm.3280
Wap	Whey Acidic Protein	Mm00839913_m1	Mm.268094
Wif1	Wnt inhibitory factor 1	Mm00442355_m1	Mm.32831
Wnt4	Wingless related MMTV integration site 4	Mm00437341_m1	Mm.20355
Wnt5a	Wingless related MMTV integration site 5a	Mm00437347_m1	Mm.287544
Wnt6	Wingless related MMTV integration site 6	Mm00437351_m1	Mm.268282
Wnt7b	Wingless related MMTV integration site 7b	Mm00437357_m1	Mm.306946
Wnt10a	Wingless related MMTV integration site 10a	Mm00437325_m1	Mm.5130
Zfp51	Zinc finger protein 51	Mm01200224_mH	Mm.429047
